# Supplementary material for: The Functional Impact of Alternative Splicing on the Survival Prognosis of Triple-Negative Breast Cancer
Source: Front Genet. 2021 Jan 14;11:604262. doi: 10.3389/fgene.2020.604262 (PMC7841428; doi:10.3389/fgene.2020.604262)
Supplement: Supplementary file 1 [file Table_1.xlsx]

## Sheet: TableS1
Table S1. Splicing factors involved in this study						Annotations
SFs	SF_1	SF_2	SF_3	SF_4		SF_1 data came from the paper Somatic Mutational Landscape of Splicing Factor Genes and Their Functional Consequences across 33 Cancer Types
NUP98	.	.	.	NUP98		SF_2 data came from the paper 2. Prognostic Value and Potential Regulatory Mechanism of Alternative Splicing in Geriatric Breast Cancer
CLASRP	CLASRP	CLASRP	.	CLASRP		SF_3 data came from the SpliceAid database
TFIP11	TFIP11	TFIP11	.	TFIP11		SF_4 data came from the paper Prognostic Potential of Alternative Splicing Markers in Endometrial Cancer
SUPT5H	.	.	.	SUPT5H
LSM10	LSM10	LSM10	.	.
CHERP	CHERP	CHERP	.	CHERP
UPF3B	.	.	.	UPF3B
ZNF830	ZNF830	ZNF830	.	.
RBBP6	RBBP6	RBBP6	.	.
PRPF38A	PRPF38A	PRPF38A	.	PRPF38A
PRPF38B	PRPF38B	PRPF38B	.	PRPF38B
CDK11A	CDK11A	CDK11A	.	.
LENG1	LENG1	LENG1	.	.
ZRANB2	.	ZRANB2	ZRANB2	.
BUD31	BUD31	BUD31	.	BUD31
FUS	FUS	FUS	FUS	FUS
KHSRP	KHSRP	KHSRP	KHSRP	.
SAP18	SAP18	SAP18	.	.
EEF1A1	EEF1A1	EEF1A1	.	.
HTATSF1	HTATSF1	HTATSF1	.	.
RNF213	RNF213	RNF213	.	.
EIF3A	EIF3A	EIF3A	.	.
SRSF1	SRSF1	SRSF1	.	SRSF1
SRSF2	SRSF2	SRSF2	.	SRSF2
SRSF3	SRSF3	SRSF3	.	SRSF3
DAZAP1	.	DAZAP1	DAZAP1	.
SRSF4	SRSF4	SRSF4	.	SRSF4
SRSF5	SRSF5	SRSF5	.	SRSF5
SRSF6	SRSF6	SRSF6	.	SRSF6
SRSF7	SRSF7	SRSF7	.	SRSF7
SRSF8	SRSF8	SRSF8	.	SRSF8
SRSF9	SRSF9	SRSF9	.	SRSF9
SRP54	.	.	SRP54	SRP54
RANBP2	.	.	.	RANBP2
FRG1	FRG1	FRG1	.	.
HNRNPA0	HNRNPA0	HNRNPA0	HNRNPA0	HNRNPA0
HNRNPA1	HNRNPA1	HNRNPA1	HNRNPA1	HNRNPA1
RBM15B	RBM15B	RBM15B	.	.
SNRNP25	SNRNP25	SNRNP25	.	SNRNP25
HNRNPA3	HNRNPA3	HNRNPA3	HNRNPA3	HNRNPA3
BAG2	BAG2	.	.	.
SNRNP27	SNRNP27	SNRNP27	.	SNRNP27
RALYL	RALYL	RALYL	.	.
POLDIP3	.	.	.	POLDIP3
PSKH1	.	.	.	PSKH1
DHX40	DHX40	DHX40	.	.
DDX41	DDX41	DDX41	.	.
DDX42	DDX42	DDX42	.	DDX42
SSB	SSB	SSB	.	.
PABPN1	.	.	.	PABPN1
YBX1	YBX1	YBX1	YBX1	YBX1
DDX46	DDX46	DDX46	.	DDX46
PSEN1	PSEN1	PSEN1	.	.
YBX3	YBX3	YBX3	.	.
PPWD1	PPWD1	PPWD1	.	PPWD1
HNRNPAB	HNRNPAB	HNRNPAB	.	HNRNPAB
UBL5	UBL5	UBL5	.	.
RNF34	RNF34	RNF34	.	.
FIP1L1	.	.	.	FIP1L1
PNN	PNN	PNN	.	.
NONO	NONO	NONO	.	NONO
SLU7	SLU7	SLU7	.	SLU7
SNRPD1	SNRPD1	SNRPD1	.	SNRPD1
SNRPD2	SNRPD2	SNRPD2	.	SNRPD2
POLR2A	.	.	.	POLR2A
SNRPD3	SNRPD3	SNRPD3	.	SNRPD3
POLR2B	.	.	.	POLR2B
POLR2C	.	.	.	POLR2C
POLR2D	.	.	.	POLR2D
POLR2E	.	.	.	POLR2E
POLR2F	.	.	.	POLR2F
CDK10	CDK10	CDK10	.	.
DDX1	DDX1	DDX1	.	DDX1
POLR2G	.	.	.	POLR2G
POLR2H	.	.	.	POLR2H
CDK12	CDK12	CDK12	.	.
POLR2I	.	.	.	POLR2I
ISY1	ISY1	ISY1	.	ISY1
POLR2J	.	.	.	POLR2J
POLR2K	.	.	.	POLR2K
DDX5	DDX5	DDX5	.	DDX5
DDX6	DDX6	DDX6	.	.
POLR2L	.	.	.	POLR2L
CPSF1	.	.	.	CPSF1
CPSF2	.	.	.	CPSF2
MSI1	MSI1	MSI1	.	.
CPSF3	.	.	.	CPSF3
MSI2	MSI2	MSI2	.	.
CPSF4	.	.	.	CPSF4
AQR	AQR	.	.	AQR
CPSF6	CPSF6	CPSF6	.	.
CPSF7	.	.	.	CPSF7
PRCC	PRCC	PRCC	.	PRCC
WBP4	WBP4	WBP4	.	WBP4
ZCCHC10	ZCCHC10	ZCCHC10	.	.
SREK1	SREK1	SREK1	.	SREK1
RBMS1	RBMS1	RBMS1	.	.
SYMPK	.	.	.	SYMPK
WDR33	.	.	.	WDR33
NUP160	.	.	.	NUP160
RBFOX2	RBFOX2	RBFOX2	RBFOX2	.
WDR77	WDR77	WDR77	.	.
RBM39	RBM39	RBM39	.	RBM39
GCFC2	.	.	.	GCFC2
PAPOLA	.	.	.	PAPOLA
SF3A1	SF3A1	SF3A1	.	SF3A1
SF3A2	SF3A2	SF3A2	.	SF3A2
SF3A3	SF3A3	SF3A3	.	SF3A3
ZC3H4	ZC3H4	ZC3H4	.	.
LSM1	LSM1	LSM1	.	.
LSM2	LSM2	LSM2	.	LSM2
LSM3	LSM3	LSM3	.	LSM3
TTC14	TTC14	TTC14	.	.
TNPO1	TNPO1	TNPO1	.	.
LSM4	LSM4	LSM4	.	LSM4
LSM5	LSM5	LSM5	.	LSM5
LSM6	LSM6	LSM6	.	LSM6
LSM7	LSM7	LSM7	.	LSM7
LSM8	LSM8	LSM8	.	LSM8
PRPF31	PRPF31	PRPF31	.	PRPF31
CDC40	CDC40	CDC40	.	CDC40
PRMT1	.	.	.	PRMT1
PRMT2	.	.	.	PRMT2
PRPF39	PRPF39	PRPF39	.	.
PRMT5	PRMT5	PRMT5	.	.
SRRM1	SRRM1	SRRM1	SRRM1	SRRM1
SRRM2	SRRM2	SRRM2	.	SRRM2
BCAS1	BCAS1	.	.	.
BCAS2	BCAS2	.	.	BCAS2
SMNDC1	SMNDC1	SMNDC1	.	SMNDC1
SNURF	SNURF	SNURF	.	.
NUP62	.	.	.	NUP62
NUMA1	NUMA1	NUMA1	.	.
METTL14	.	.	.	METTL14
HSPA2	.	.	.	HSPA2
GPKOW	GPKOW	GPKOW	.	GPKOW
TRA2A	TRA2A	TRA2A	TRA2A	TRA2A
HSPA5	HSPA5	HSPA5	.	.
TRA2B	TRA2B	TRA2B	TRA2B	TRA2B
HSPA6	.	.	.	HSPA6
HSPA8	HSPA8	HSPA8	.	HSPA8
NUP205	.	.	.	NUP205
RBM3	RBM3	RBM3	.	.
RBM4	RBM4	RBM4	RBM4	.
RBM5	RBM5	RBM5	RBM5	RBM5
RBM7	RBM7	RBM7	.	.
RNMT	.	.	.	RNMT
MFAP1	MFAP1	MFAP1	.	.
TARDBP	.	.	TARDBP	.
EIF4A3	EIF4A3	EIF4A3	.	EIF4A3
METTL3	.	.	.	METTL3
SKIV2L2	SKIV2L2	SKIV2L2	.	.
CASC3	.	.	.	CASC3
RBMX	RBMX	RBMX	RBMX	RBMX
MYEF2	MYEF2	MYEF2	.	.
ILF2	ILF2	ILF2	.	.
ILF3	ILF3	ILF3	.	.
EIF4E	.	.	.	EIF4E
IK	IK	IK	.	.
RAVER1	RAVER1	RAVER1	.	.
NXF1	.	.	.	NXF1
RAVER2	RAVER2	RAVER2	.	.
NXF2	.	.	.	NXF2
ESRP1	.	ESRP1	ESRP1	.
ESRP2	.	ESRP2	ESRP2	.
SNRNP70	SNRNP70	SNRNP70	.	SNRNP70
PCF11	.	.	.	PCF11
CSN3	CSN3	CSN3	.	.
SNRNP35	SNRNP35	SNRNP35	.	SNRNP35
SAP30BP	SAP30BP	SAP30BP	.	.
DDX50	DDX50	DDX50	.	.
FRA10AC1	FRA10AC1	FRA10AC1	.	.
DHX15	DHX15	DHX15	.	DHX15
DHX57	DHX57	DHX57	.	.
DHX16	DHX16	DHX16	.	DHX16
PABPC1	PABPC1	PABPC1	.	.
DDX17	DDX17	DDX17	.	.
DDX18	DDX18	DDX18	.	.
RNF40	RNF40	RNF40	.	.
THRAP3	THRAP3	THRAP3	.	.
PDCD7	PDCD7	PDCD7	.	PDCD7
ZC3HAV1	ZC3HAV1	ZC3HAV1	.	.
ZNF346	ZNF346	ZNF346	.	.
TMED10	.	.	.	TMED10
JUP	JUP	JUP	.	.
SNRPA1	SNRPA1	SNRPA1	.	SNRPA1
PHF5A	PHF5A	PHF5A	.	PHF5A
LUZP4	.	.	.	LUZP4
SLBP	.	.	.	SLBP
TIA1	TIA1	TIA1	TIA1	.
SFSWAP	.	.	.	SFSWAP
SFPQ	SFPQ	SFPQ	SFPQ	SFPQ
CD2BP2	CD2BP2	CD2BP2	.	CD2BP2
RBMX2	RBMX2	RBMX2	.	.
SEH1L	.	.	.	SEH1L
TOPORS	TOPORS	TOPORS	.	.
RBM42	RBM42	RBM42	.	.
WDR83	WDR83	WDR83	.	.
RBM45	RBM45	RBM45	.	.
RBM47	RBM47	RBM47	.	.
NUP133	.	.	.	NUP133
NUDT21	NUDT21	NUDT21	.	NUDT21
NOVA1	NOVA1	NOVA1	NOVA1	.
RBM8A	RBM8A	RBM8A	.	RBM8A
NOVA2	NOVA2	NOVA2	NOVA2	.
RBM4B	RBM4B	RBM4B	.	.
POM121C	.	.	.	POM121C
NCBP1	NCBP1	NCBP1	.	NCBP1
CFAP20	CFAP20	CFAP20	.	.
NCBP2	NCBP2	NCBP2	.	NCBP2
SF3B1	SF3B1	SF3B1	SF3B1	SF3B1
SF3B2	SF3B2	SF3B2	.	SF3B2
SF3B3	SF3B3	SF3B3	.	SF3B3
SF3B4	SF3B4	SF3B4	.	SF3B4
SF3B5	SF3B5	SF3B5	.	SF3B5
CACTIN	CACTIN	CACTIN	.	.
C17orf85	C17orf85	C17orf85	.	.
FYTTD1	.	.	.	FYTTD1
HNRNPUL1	HNRNPUL1	HNRNPUL1	.	HNRNPUL1
HNRNPUL2	HNRNPUL2	HNRNPUL2	.	.
DHX8	DHX8	DHX8	.	DHX8
WBP11	WBP11	WBP11	.	WBP11
SDE2	SDE2	SDE2	.	.
DHX9	DHX9	DHX9	.	DHX9
SPEN	SPEN	SPEN	.	.
BUB3	BUB3	.	.	.
PRPF3	PRPF3	PRPF3	.	PRPF3
PRPF4	PRPF4	PRPF4	.	PRPF4
RALY	RALY	RALY	.	.
PRPF6	PRPF6	PRPF6	.	PRPF6
PRPF8	PRPF8	PRPF8	.	PRPF8
SARNP	.	.	.	SARNP
PRPF4B	PRPF4B	PRPF4B	.	PRPF4B
PPIE	PPIE	PPIE	.	PPIE
PPIG	PPIG	PPIG	.	.
PPIH	PPIH	PPIH	.	PPIH
FAM58A	FAM58A	FAM58A	.	.
FAM50A	FAM50A	FAM50A	.	.
FAM50B	FAM50B	FAM50B	.	.
U2AF1L4	U2AF1L4	U2AF1L4	.	U2AF1L4
SMC1A	.	.	.	SMC1A
RBMXL1	RBMXL1	RBMXL1	.	RBMXL1
CDC5L	CDC5L	CDC5L	.	CDC5L
RBMXL2	RBMXL2	RBMXL2	.	RBMXL2
RBMXL3	.	.	.	RBMXL3
HSPA1A	HSPA1A	HSPA1A	.	HSPA1A
CIRBP	CIRBP	CIRBP	.	.
HSPA1B	HSPA1B	HSPA1B	.	HSPA1B
ZRSR1	ZRSR1	ZRSR1	.	.
ZRSR2	ZRSR2	ZRSR2	.	ZRSR2
ZMAT2	ZMAT2	ZMAT2	.	ZMAT2
HSPB1	HSPB1	HSPB1	.	.
CLK1	CLK1	CLK1	.	CLK1
CLK2	CLK2	CLK2	.	CLK2
NUP35	.	.	.	NUP35
CLK3	CLK3	CLK3	.	CLK3
NUP37	.	.	.	NUP37
ZMAT5	ZMAT5	ZMAT5	.	ZMAT5
CLK4	CLK4	CLK4	.	CLK4
HSPA1L	.	.	.	HSPA1L
NUP210	.	.	.	NUP210
LUC7L2	LUC7L2	LUC7L2	.	.
LUC7L3	LUC7L3	LUC7L3	.	.
NUP214	.	.	.	NUP214
ZCCHC8	ZCCHC8	ZCCHC8	.	.
CCAR1	CCAR1	CCAR1	.	CCAR1
MAGOH	MAGOH	MAGOH	.	MAGOH
NXF2B	.	.	.	NXF2B
GPATCH1	GPATCH1	GPATCH1	.	.
NKAP	NKAP	NKAP	.	.
GPATCH3	GPATCH3	GPATCH3	.	.
BUD13	BUD13	BUD13	.	.
GPATCH8	GPATCH8	GPATCH8	.	.
GNB2L1	GNB2L1	GNB2L1	.	.
IGF2BP3	IGF2BP3	IGF2BP3	.	.
CCDC130	CCDC130	CCDC130	.	.
PPP1R8	PPP1R8	PPP1R8	.	.
PPM1G	PPM1G	PPM1G	.	PPM1G
EFTUD2	EFTUD2	EFTUD2	.	EFTUD2
SRPK1	SRPK1	SRPK1	.	SRPK1
SRPK2	SRPK2	SRPK2	.	SRPK2
SRPK3	SRPK3	SRPK3	.	.
SNRNP40	SNRNP40	SNRNP40	.	SNRNP40
THOC1	THOC1	THOC1	.	THOC1
THOC2	THOC2	THOC2	.	THOC2
THOC3	THOC3	THOC3	.	THOC3
SNRNP48	SNRNP48	SNRNP48	.	SNRNP48
THOC5	THOC5	THOC5	.	THOC5
THOC6	THOC6	THOC6	.	THOC6
THOC7	THOC7	THOC7	.	THOC7
DDX20	DDX20	DDX20	.	DDX20
DDX21	DDX21	DDX21	.	.
DDX23	DDX23	DDX23	.	DDX23
DDX27	DDX27	DDX27	.	.
PAXBP1	PAXBP1	PAXBP1	.	.
PRPF40A	PRPF40A	PRPF40A	.	PRPF40A
FUBP1	FUBP1	FUBP1	.	.
PRPF40B	PRPF40B	PRPF40B	.	PRPF40B
FUBP3	FUBP3	FUBP3	.	.
ZMYM3	ZMYM3	ZMYM3	.	.
SNRPB2	SNRPB2	SNRPB2	.	SNRPB2
KHDRBS1	KHDRBS1	KHDRBS1	KHDRBS1	.
KHDRBS2	.	.	KHDRBS2	.
KHDRBS3	KHDRBS3	KHDRBS3	KHDRBS3	.
EIF2S2	EIF2S2	EIF2S2	.	.
U2SURP	U2SURP	U2SURP	.	U2SURP
ELAVL1	ELAVL1	ELAVL1	ELAVL1	ELAVL1
ELAVL2	ELAVL2	ELAVL2	ELAVL2	ELAVL2
ELAVL3	ELAVL3	ELAVL3	ELAVL3	.
ELAVL4	ELAVL4	ELAVL4	ELAVL4	.
SNRNP200	SNRNP200	SNRNP200	.	SNRNP200
CRNKL1	CRNKL1	CRNKL1	.	CRNKL1
DDX26B	DDX26B	DDX26B	.	.
SUGP1	SUGP1	SUGP1	.	SUGP1
SUGP2	.	.	.	SUGP2
CWC15	CWC15	CWC15	.	CWC15
RBM10	RBM10	RBM10	.	.
RBM14	RBM14	RBM14	.	.
U2AF1	U2AF1	U2AF1	.	U2AF1
RBM15	RBM15	RBM15	.	.
U2AF2	U2AF2	U2AF2	.	U2AF2
GRSF1	GRSF1	GRSF1	.	.
RBM17	RBM17	RBM17	.	RBM17
NUP188	.	.	.	NUP188
CSTF1	.	.	.	CSTF1
CSTF2	.	.	.	CSTF2
NUP107	.	.	.	NUP107
RAE1	.	.	.	RAE1
CSTF3	.	.	.	CSTF3
SMU1	SMU1	SMU1	.	.
DICER1	.	.	.	DICER1
SYNCRIP	SYNCRIP	SYNCRIP	SYNCRIP	.
AAAS	.	.	.	AAAS
NRIP2	NRIP2	NRIP2	.	.
INTS1	INTS1	INTS1	.	.
INTS3	INTS3	INTS3	.	.
INTS4	INTS4	INTS4	.	.
INTS5	INTS5	INTS5	.	.
INTS6	INTS6	INTS6	.	.
INTS7	INTS7	INTS7	.	.
TIAL1	TIAL1	TIAL1	TIAL1	.
HNRNPC	HNRNPC	HNRNPC	HNRNPC	HNRNPC
HNRNPD	HNRNPD	HNRNPD	HNRNPD	HNRNPD
HNRNPF	HNRNPF	HNRNPF	HNRNPF	HNRNPF
DGCR14	DGCR14	DGCR14	.	.
NOSIP	NOSIP	NOSIP	.	.
TOP1MT	TOP1MT	TOP1MT	.	.
HNRNPK	HNRNPK	HNRNPK	HNRNPK	HNRNPK
HNRNPL	HNRNPL	HNRNPL	HNRNPL	HNRNPL
PRPF18	PRPF18	PRPF18	.	PRPF18
HNRNPM	HNRNPM	HNRNPM	HNRNPM	HNRNPM
PRPF19	PRPF19	PRPF19	.	PRPF19
CXorf56	CXorf56	CXorf56	.	.
HNRNPR	HNRNPR	HNRNPR	.	HNRNPR
HNRNPU	HNRNPU	HNRNPU	HNRNPU	HNRNPU
GTF2F1	.	.	.	GTF2F1
PUF60	PUF60	PUF60	.	PUF60
GTF2F2	.	.	.	GTF2F2
SNIP1	SNIP1	SNIP1	.	.
ZCRB1	ZCRB1	ZCRB1	.	ZCRB1
PCBP1	PCBP1	PCBP1	PCBP1	PCBP1
PCBP2	PCBP2	PCBP2	PCBP2	PCBP2
PCBP3	PCBP3	PCBP3	.	.
PCBP4	PCBP4	PCBP4	.	.
RP9	.	.	.	RP9
CLP1	.	.	.	CLP1
NUP43	.	.	.	NUP43
NUP85	.	.	.	NUP85
ALYREF	ALYREF	.	.	ALYREF
TXNL4A	TXNL4A	TXNL4A	.	TXNL4A
NUP88	.	.	.	NUP88
CCDC94	CCDC94	CCDC94	.	.
CCDC12	CCDC12	CCDC12	.	CCDC12
CTNNBL1	CTNNBL1	CTNNBL1	.	CTNNBL1
ISY1-RAB43	.	.	.	ISY1-RAB43
LUC7L	LUC7L	LUC7L	.	.
SNW1	SNW1	SNW1	.	SNW1
TAF15	TAF15	TAF15	.	.
CLNS1A	CLNS1A	CLNS1A	.	.
ZNF207	ZNF207	ZNF207	.	.
PQBP1	PQBP1	PQBP1	.	PQBP1
SEC31B	SEC31B	SEC31B	.	.
KIAA1429	KIAA1429	KIAA1429	.	.
C1QBP	C1QBP	C1QBP	.	.
NXT1	.	.	.	NXT1
PPP1CA	PPP1CA	PPP1CA	.	.
DDX19A	DDX19A	DDX19A	.	.
MATR3	MATR3	MATR3	.	.
DDX19B	DDX19B	DDX19B	.	.
TCERG1	TCERG1	TCERG1	.	TCERG1
AGGF1	AGGF1	AGGF1	.	.
ZC3H11A	ZC3H11A	ZC3H11A	.	ZC3H11A
HNRNPH1	HNRNPH1	HNRNPH1	HNRNPH1	HNRNPH1
SF1	SF1	SF1	SF1	SF1
HNRNPH2	HNRNPH2	HNRNPH2	HNRNPH2	HNRNPH2
FAM32A	FAM32A	FAM32A	.	.
HNRNPH3	HNRNPH3	HNRNPH3	HNRNPH3	.
PLRG1	PLRG1	PLRG1	.	PLRG1
NELFE	NELFE	NELFE	.	.
DHX30	DHX30	DHX30	.	.
DHX34	DHX34	DHX34	.	.
DHX35	DHX35	DHX35	.	.
DHX36	DHX36	DHX36	.	.
DHX38	DHX38	DHX38	.	DHX38
RNF20	RNF20	RNF20	.	.
HNRNPLL	HNRNPLL	HNRNPLL	HNRNPLL	.
MBNL1	MBNL1	MBNL1	MBNL1	.
HNRNPDL	HNRNPDL	HNRNPDL	HNRNPDL	.
MBNL2	MBNL2	MBNL2	.	.
MBNL3	MBNL3	MBNL3	.	.
GEMIN2	GEMIN2	GEMIN2	.	.
ZNF326	ZNF326	ZNF326	.	.
GEMIN5	GEMIN5	GEMIN5	.	.
MFSD11	MFSD11	MFSD11	.	.
PTBP1	PTBP1	PTBP1	PTBP1	PTBP1
PTBP2	PTBP2	PTBP2	PTBP2	PTBP2
PTBP3	PTBP3	PTBP3	.	.
DDX3X	DDX3X	DDX3X	.	.
CSTF2T	.	.	.	CSTF2T
DDX3Y	DDX3Y	DDX3Y	.	.
ARGLU1	ARGLU1	.	.	.
XRN2	.	.	.	XRN2
MAGOHB	.	.	.	MAGOHB
TOE1	TOE1	TOE1	.	.
SRRT	SRRT	SRRT	.	SRRT
CHTOP	.	.	.	CHTOP
MOV10	MOV10	MOV10	.	.
WTAP	WTAP	WTAP	.	WTAP
USP39	USP39	USP39	.	USP39
CWC22	CWC22	CWC22	.	CWC22
CWC25	CWC25	CWC25	.	CWC25
RNPS1	RNPS1	RNPS1	.	RNPS1
RNF113A	RNF113A	RNF113A	.	.
CWC27	CWC27	CWC27	.	CWC27
ZC3H13	ZC3H13	ZC3H13	.	.
HNRNPA1L2	.	.	.	HNRNPA1L2
FMR1	FMR1	FMR1	FMR1	.
RNPC3	RNPC3	RNPC3	.	RNPC3
ZC3H18	ZC3H18	ZC3H18	.	.
PSIP1	PSIP1	PSIP1	.	.
RBM22	RBM22	RBM22	.	RBM22
RBM23	RBM23	RBM23	.	.
SYF2	SYF2	SYF2	.	SYF2
RBM25	RBM25	RBM25	RBM25	RBM25
RBM26	RBM26	RBM26	.	.
RBM27	RBM27	RBM27	.	.
POM121	.	.	.	POM121
ZFR	ZFR	ZFR	.	.
NUP153	.	.	.	NUP153
NDC1	.	.	.	NDC1
NUP155	.	.	.	NUP155
QKI	QKI	QKI	QKI	.
TPR	.	.	.	TPR
SMN1	SMN1	SMN1	.	.
ZNF131	ZNF131	ZNF131	.	.
PPIL1	PPIL1	PPIL1	.	PPIL1
SART1	SART1	SART1	.	SART1
PPIL2	PPIL2	PPIL2	.	.
PPIL3	PPIL3	PPIL3	.	.
KIN	KIN	KIN	.	.
PPIL4	PPIL4	PPIL4	.	.
DNAJC6	DNAJC6	DNAJC6	.	.
DNAJC8	DNAJC8	DNAJC8	.	DNAJC8
RNGTT	.	.	.	RNGTT
NSRP1	NSRP1	NSRP1	.	.
SPOP	.	.	.	SPOP
SRSF10	SRSF10	SRSF10	.	SRSF10
SRSF11	SRSF11	SRSF11	.	SRSF11
C19orf43	C19orf43	C19orf43	.	.
SRSF12	SRSF12	SRSF12	.	.
CELF1	CELF1	CELF1	.	CELF1
CELF2	CELF2	CELF2	.	CELF2
CELF3	CELF3	CELF3	.	.
DDX39A	DDX39A	DDX39A	.	DDX39A
CELF4	CELF4	CELF4	.	CELF4
DDX39B	DDX39B	DDX39B	.	DDX39B
CELF5	CELF5	CELF5	.	.
CELF6	CELF6	CELF6	.	.
ACIN1	ACIN1	ACIN1	.	ACIN1
HNRNPCL1	HNRNPCL1	HNRNPCL1	.	HNRNPCL1
C9orf78	C9orf78	C9orf78	.	.
SNRPA	SNRPA	SNRPA	.	SNRPA
XAB2	XAB2	XAB2	.	XAB2
SNRPB	SNRPB	SNRPB	.	SNRPB
SNRPC	SNRPC	SNRPC	.	SNRPC
SNRPE	SNRPE	SNRPE	.	SNRPE
SNRPF	SNRPF	SNRPF	.	SNRPF
SNRPG	SNRPG	SNRPG	.	SNRPG
HNRNPA2B1	HNRNPA2B1	HNRNPA2B1	HNRNPA2B1	HNRNPA2B1
NUP50	.	.	.	NUP50
TRIM24	TRIM24	TRIM24	.	.
NUP93	.	.	.	NUP93
SNRPN	SNRPN	SNRPN	.	SNRPN
NUP54	.	.	.	NUP54

## Sheet: TableS2
Table S1. The clinical information for TNBC patients used in this study
Characteristics		TNBC	Univariate with RFS		Univariate with OS
		（n=150）	HR (95% CI)	P-value	HR (95% CI)	P-value
Survival	Died	26 (17.33%)	-	-	-	-
	Recurrence	29 (19.33%)	-	-	-	-
Age	mean ± std	54.85±12.34	0.99 (0.96-1.02)	0.522	1.00 (0.97-1.03)	0.893
T stage	T1	35 (23.33%)	2.34 (1.30-4.20)	0.005 *	2.84 (1.53-5.25)	<0.001*
	T2	92 (61.33%)
	T3+T4	22 (14.67%)
	Tx	1 (0.67%)
M stage	M0	139 (92.67%)	9.7 (2.22-42.32)	0.003 *	11.74(2.66-51.92)	0.001*
	M1	2 (1.33%)
	Mx	9 (6.00%)
N stage	N0	94 (62.67%)	1.99 (0.96-4.13)	0.064	3.53(1.57-7.94)	0.002*
	N1+N2+N3	56 (37.33%)
Pathological Stage	StageI-StageII	118 (78.67%)	6.88(3.30-14.36)	<0.0001 *	6.64(3.00-14.71)	<0.001*
	StageIII-StageIV	30 (20.00%)
	StageX	2 (1.33%)
Riskscore a	Low	75 (50%)	28.625(6.691-122.5)	<0.0001*	10.31(3.09-34.47)	<0.001*
	High	75 (50%)
a :The high and low groups were classified by its medium value (-21.9150 for RFS and -2.4109 for OS).
*: TNM stages showed significant correlations with the survival of TNBC.

## Sheet: TableS3
Table S3. The correlation analysis results between splicing factors and alternative splicing events
Alternative Splicing	Splicing Factors	spearman		pearson
		cor_r	pvalue	cor_r	pvalue
RPS5_52443_ES	CWC27	0.0219719	0.789561	-0.0172137	0.834389
RPS5_52443_ES	RBM15B	-0.0940961	0.252068	-0.107116	0.192003
RPS5_52443_ES	PCBP3	-0.167479	0.0405085	-0.150815	0.0654456
RPS5_52443_ES	DHX15	0.0584358	0.477512	0.103405	0.207945
RPS5_52443_ES	DDX21	0.104101	0.204888	0.136606	0.0955332
RPS5_52443_ES	THOC1	0.0729297	0.375126	0.0524537	0.523806
RPS5_52443_ES	POLR2I	0.0529313	0.520028	0.0182229	0.824831
RPS5_52443_ES	SNRNP35	-0.0263279	0.749115	-0.0443497	0.589961
RPS5_52443_ES	INTS4	0.0712299	0.386387	0.0151732	0.853786
RPS5_52443_ES	C9orf78	-0.038169	0.64284	-0.0354794	0.666445
RPS5_52443_ES	ZC3H18	0.112327	0.17114	0.0681593	0.407241
RPS5_52443_ES	HSPA1L	-0.0373014	0.650417	-0.00548965	0.946843
RPS5_52443_ES	PCBP1	-0.084977	0.301175	-0.0279808	0.733937
RPS5_52443_ES	PRPF19	0.172459	0.0348278	0.14238	0.0821992
RPS5_52443_ES	RBM4	0.0899304	0.273769	0.0843522	0.304756
RPS5_52443_ES	ZC3H4	-0.0426548	0.604264	-0.0929952	0.257685
RPS5_52443_ES	SLBP	0.124424	0.129258	0.151383	0.0644264
RPS5_52443_ES	WDR77	0.0961461	0.241837	0.134135	0.101742
RPS5_52443_ES	ZCCHC8	0.0245944	0.765136	0.0567738	0.490147
RPS5_52443_ES	SRRM2	0.0175163	0.83152	-0.00659611	0.936149
RPS5_52443_ES	ILF3	0.0353812	0.667313	0.00968821	0.906332
RPS5_52443_ES	NUP210	-0.0483993	0.556429	-0.0191868	0.815726
RPS5_52443_ES	KIN	0.0765122	0.352058	0.0619059	0.451709
RPS5_52443_ES	QKI	0.111858	0.172948	0.131456	0.108826
RPS5_52443_ES	PRCC	0.118079	0.15012	0.0734275	0.371867
RPS5_52443_ES	SNRPN	0.132425	0.106219	0.0591035	0.472486
RPS5_52443_ES	POLR2E	0.0282605	0.731379	0.0155862	0.849853
RPS5_52443_ES	TNPO1	-0.10113	0.218181	-0.0423692	0.606689
RPS5_52443_ES	ISY1-RAB43	0.078921	0.337059	0.00907206	0.912265
RPS5_52443_ES	POLR2H	0.107625	0.189888	0.0832038	0.311411
RPS5_52443_ES	HSPA5	0.0146254	0.85901	0.0593322	0.470771
RPS5_52443_ES	CIRBP	-0.0869844	0.289859	-0.130639	0.11106
RPS5_52443_ES	CWC25	-0.0329809	0.688669	-0.0536898	0.514058
RPS5_52443_ES	SNRPE	-0.052533	0.523178	-0.0226512	0.783214
RPS5_52443_ES	DDX3Y	-0.00564056	0.945384	-0.0316337	0.700766
RPS5_52443_ES	SF3B5	0.0218368	0.790825	-0.0042474	0.958859
RPS5_52443_ES	MSI2	0.0551733	0.502482	0.114324	0.163607
RPS5_52443_ES	KIAA1429	0.0740462	0.367839	0.111609	0.173911
RPS5_52443_ES	NUP98	0.149246	0.0683309	0.185215	0.0232623
RPS5_52443_ES	ALYREF	0.227492	0.00511508	0.246277	0.00238176
RPS5_52443_ES	HNRNPL	0.0677061	0.410374	0.0176516	0.830238
RPS5_52443_ES	PPIE	0.150912	0.0652706	0.120668	0.141321
RPS5_52443_ES	MATR3	0.00418885	0.959426	-0.0524174	0.524094
RPS5_52443_ES	NUP85	0.138771	0.0903465	0.116923	0.154178
RPS5_52443_ES	NXT1	0.057842	0.482006	0.0462111	0.574433
RPS5_52443_ES	INTS7	0.0456133	0.5794	0.0626925	0.44597
RPS5_52443_ES	FMR1	0.0332121	0.686601	0.0204802	0.803548
RPS5_52443_ES	ISY1	-0.00607703	0.941165	0.0589931	0.473315
RPS5_52443_ES	SDE2	0.0434157	0.597824	0.0762565	0.353675
RPS5_52443_ES	GEMIN5	-0.00887018	0.91421	0.0130549	0.874017
RPS5_52443_ES	DICER1	-0.103478	0.207622	-0.085253	0.299602
RPS5_52443_ES	NUP133	-0.00523428	0.949312	-0.0128309	0.876161
RPS5_52443_ES	SNRPD2	-0.0242512	0.768319	-0.0200428	0.807662
RPS5_52443_ES	SART1	0.118209	0.149669	0.0451677	0.583114
RPS5_52443_ES	HNRNPA2B1	0.0541403	0.510528	0.0715619	0.384172
RPS5_52443_ES	JUP	-0.0288757	0.725763	-0.0750498	0.361365
RPS5_52443_ES	FUBP3	0.0494803	0.547636	0.0708668	0.388819
RPS5_52443_ES	DHX30	0.0160904	0.845056	0.00979292	0.905325
RPS5_52443_ES	CSTF1	0.0808967	0.325065	0.0160583	0.845361
RPS5_52443_ES	CDK12	-0.0214545	0.794405	0.0351974	0.668939
RPS5_52443_ES	MBNL1	0.212646	0.00898732	0.242912	0.00274306
RPS5_52443_ES	CCDC94	0.016542	0.840764	-0.0454838	0.580478
RPS5_52443_ES	U2SURP	0.126976	0.121528	0.145919	0.0747918
RPS5_52443_ES	POLR2F	0.260425	0.00128825	0.143038	0.0807794
RPS5_52443_ES	PPWD1	-0.0563645	0.493286	-0.0620077	0.450964
RPS5_52443_ES	ZRSR1	-0.0731499	0.373682	-0.125381	0.126317
RPS5_52443_ES	GNB2L1	-0.103955	0.205526	-0.0704984	0.391296
RPS5_52443_ES	CSTF2	0.0753441	0.35948	0.0842585	0.305296
RPS5_52443_ES	NUP188	0.0595435	0.46919	0.0502129	0.541715
RPS5_52443_ES	SMNDC1	0.131221	0.109463	0.140776	0.0857438
RPS5_52443_ES	NOVA2	-0.111157	0.175671	-0.136081	0.0968262
RPS5_52443_ES	CCAR1	-0.103313	0.208354	-0.0575383	0.484314
RPS5_52443_ES	PPIG	0.0348762	0.671784	0.0685434	0.404597
RPS5_52443_ES	DDX50	0.0861878	0.294315	0.08317	0.311608
RPS5_52443_ES	DDX6	0.00653574	0.936732	-0.0021672	0.979002
RPS5_52443_ES	RNGTT	0.115551	0.159106	0.114533	0.162834
RPS5_52443_ES	RBM45	0.0197797	0.810138	0.0264408	0.748075
RPS5_52443_ES	SNRPA	0.133968	0.10217	0.0907551	0.269376
RPS5_52443_ES	CSTF2T	-0.0294108	0.720889	0.0188103	0.81928
RPS5_52443_ES	CELF1	0.119403	0.145568	0.0641034	0.435781
RPS5_52443_ES	ZMYM3	-0.00291583	0.971751	0.0442513	0.590788
RPS5_52443_ES	SMC1A	0.0158149	0.847677	0.0354927	0.666327
RPS5_52443_ES	FYTTD1	0.0438673	0.594016	0.0855342	0.298005
RPS5_52443_ES	USP39	-0.0369902	0.653143	-0.0377896	0.646149
RPS5_52443_ES	PPIL2	-0.0819136	0.318999	-0.149764	0.0673683
RPS5_52443_ES	TIA1	-0.0150699	0.854771	-0.0314695	0.702245
RPS5_52443_ES	FRG1	-0.086803	0.290869	-0.0563977	0.493031
RPS5_52443_ES	PRPF4	0.0564961	0.492276	0.0660599	0.421874
RPS5_52443_ES	DHX34	0.0379503	0.644747	-0.029444	0.720587
RPS5_52443_ES	SKIV2L2	0.0195379	0.812416	0.048084	0.559006
RPS5_52443_ES	PRPF38A	0.136061	0.0968761	0.141985	0.0830598
RPS5_52443_ES	THOC5	0.111952	0.172584	0.0838835	0.307461
RPS5_52443_ES	NXF2B	-0.0620467	0.450679	-0.100918	0.219151
RPS5_52443_ES	POLDIP3	0.163025	0.0462288	0.139068	0.0896521
RPS5_52443_ES	EIF4E	0.0551004	0.503047	0.106112	0.196226
RPS5_52443_ES	SNRPD1	0.163226	0.045957	0.162654	0.0467343
RPS5_52443_ES	SF1	0.202507	0.0129462	0.185852	0.0227834
RPS5_52443_ES	THOC7	-0.0558543	0.497214	-0.0966866	0.239188
RPS5_52443_ES	RBM23	-0.0723038	0.379249	-0.0526483	0.522265
RPS5_52443_ES	ZNF346	0.0516067	0.53054	0.0340526	0.679102
RPS5_52443_ES	RBBP6	0.00259047	0.974902	0.0409307	0.618969
RPS5_52443_ES	HSPA2	-0.0809784	0.324574	-0.112746	0.169541
RPS5_52443_ES	WBP4	0.0267332	0.745383	-0.0204766	0.803581
RPS5_52443_ES	SNRPD3	0.00252113	0.975573	0.0141929	0.863138
RPS5_52443_ES	POLR2A	0.115689	0.158603	0.11856	0.148454
RPS5_52443_ES	RBM3	-0.0136315	0.868501	-0.0600329	0.465539
RPS5_52443_ES	CDC5L	0.0452043	0.582808	0.0470384	0.567594
RPS5_52443_ES	RBM25	-0.103226	0.20874	-0.089431	0.276454
RPS5_52443_ES	PPP1CA	0.106613	0.19411	0.0830783	0.312144
RPS5_52443_ES	PPIL1	0.101581	0.216122	0.133998	0.102095
RPS5_52443_ES	DNAJC8	-0.0849664	0.301236	-0.00718786	0.930435
RPS5_52443_ES	ZCRB1	0.120563	0.14167	0.0879067	0.284755
RPS5_52443_ES	CASC3	0.0139036	0.865901	0.0548412	0.505061
RPS5_52443_ES	LSM7	0.0619384	0.451471	-0.000819359	0.99206
RPS5_52443_ES	SREK1	-0.0843619	0.304701	-0.108444	0.186516
RPS5_52443_ES	DHX9	0.0363715	0.658578	0.0425038	0.605546
RPS5_52443_ES	LSM10	0.129465	0.114335	0.117765	0.151215
RPS5_52443_ES	GPATCH3	0.158141	0.05326	0.137383	0.0936449
RPS5_52443_ES	HNRNPA1L2	0.0934347	0.255432	0.0571509	0.487265
RPS5_52443_ES	SF3B2	0.254604	0.00166573	0.212164	0.00914812
RPS5_52443_ES	DDX19B	0.163217	0.045969	0.139276	0.0891685
RPS5_52443_ES	POLR2J	-0.0884529	0.281761	-0.0843672	0.30467
RPS5_52443_ES	NDC1	0.118986	0.146992	0.138528	0.0909172
RPS5_52443_ES	PRPF31	0.0386028	0.639065	-0.0221134	0.788238
RPS5_52443_ES	POLR2L	0.101784	0.215202	0.0971412	0.236976
RPS5_52443_ES	ZFR	0.103269	0.20855	0.141773	0.0835263
RPS5_52443_ES	DDX5	0.0257554	0.754394	0.0525945	0.522691
RPS5_52443_ES	MSI1	0.0699534	0.394977	0.0597384	0.467734
RPS5_52443_ES	NUP54	0.136648	0.0954314	0.204155	0.0122136
RPS5_52443_ES	CLNS1A	0.0766829	0.350981	0.0569577	0.488741
RPS5_52443_ES	HNRNPK	0.00453555	0.956071	0.113779	0.165638
RPS5_52443_ES	SLU7	0.000570721	0.99447	0.0262132	0.750171
RPS5_52443_ES	HNRNPUL2	0.188653	0.0207784	0.12568	0.125408
RPS5_52443_ES	CSN3	0.200064	0.0141025	-0.0339552	0.679969
RPS5_52443_ES	RNPC3	0.0112722	0.891106	0.0139635	0.865329
RPS5_52443_ES	TTC14	-0.0262834	0.749524	-0.0386244	0.638878
RPS5_52443_ES	LUC7L2	-0.00291716	0.971738	-0.0254696	0.757034
RPS5_52443_ES	FAM50A	-0.113486	0.166737	-0.080343	0.328398
RPS5_52443_ES	TIAL1	0.161518	0.0483117	0.182453	0.0254385
RPS5_52443_ES	ZC3HAV1	-0.022251	0.786951	0.00815849	0.92107
RPS5_52443_ES	C19orf43	-0.0173546	0.833054	-0.0860738	0.294957
RPS5_52443_ES	NUP35	0.0572588	0.486442	0.0669704	0.41549
RPS5_52443_ES	PUF60	0.15407	0.0597772	0.117916	0.150687
RPS5_52443_ES	HNRNPA3	0.0764891	0.352204	0.103271	0.208542
RPS5_52443_ES	KHDRBS2	-0.0227996	0.781829	-0.031929	0.698107
RPS5_52443_ES	MBNL2	0.026847	0.744337	0.0146046	0.859208
RPS5_52443_ES	LSM2	0.0872173	0.288564	0.141689	0.0837099
RPS5_52443_ES	SNRNP200	-0.00634905	0.938536	0.00493403	0.952216
RPS5_52443_ES	HNRNPUL1	0.133888	0.102377	0.085878	0.29606
RPS5_52443_ES	INTS3	0.0342237	0.677579	0.0100729	0.902631
RPS5_52443_ES	DDX23	0.0126999	0.877416	0.0424734	0.605804
RPS5_52443_ES	HSPA1A	0.0045231	0.956192	-0.0172698	0.833857
RPS5_52443_ES	IGF2BP3	0.0896851	0.275085	0.165849	0.0425292
RPS5_52443_ES	SRSF1	0.0337401	0.681886	0.0370532	0.652591
RPS5_52443_ES	MOV10	-0.0176355	0.830392	0.0154699	0.85096
RPS5_52443_ES	GPATCH8	0.0566205	0.491321	0.0671193	0.414452
RPS5_52443_ES	DHX35	0.176895	0.0303495	0.145237	0.076176
RPS5_52443_ES	LENG1	-0.0145241	0.859977	-0.100227	0.22234
RPS5_52443_ES	FUS	0.0543981	0.508513	0.0243731	0.767188
RPS5_52443_ES	SNRPB	0.0523926	0.524291	0.0673576	0.412793
RPS5_52443_ES	MBNL3	-0.110574	0.177962	-0.0707817	0.38939
RPS5_52443_ES	DDX26B	0.132953	0.104819	0.0961133	0.241999
RPS5_52443_ES	CACTIN	0.066065	0.421838	0.00819296	0.920737
RPS5_52443_ES	CLK4	-0.0148797	0.856585	-0.0457019	0.578663
RPS5_52443_ES	PQBP1	0.0300811	0.7148	-0.0127977	0.876479
RPS5_52443_ES	HNRNPH1	0.06942	0.3986	0.0905566	0.270429
RPS5_52443_ES	HSPA6	0.0249891	0.761479	0.0485987	0.554802
RPS5_52443_ES	CPSF7	0.186487	0.0223146	0.175382	0.0318187
RPS5_52443_ES	CPSF4	0.0243206	0.767676	0.0540127	0.511526
RPS5_52443_ES	CFAP20	0.149753	0.0673879	0.139522	0.0885985
RPS5_52443_ES	IK	-0.00432219	0.958136	-0.0324207	0.69369
RPS5_52443_ES	DDX46	0.00713846	0.930912	0.0296912	0.71834
RPS5_52443_ES	HNRNPF	-0.108419	0.186619	-0.0482073	0.557998
RPS5_52443_ES	ZCCHC10	-0.000236467	0.997709	0.0416253	0.613027
RPS5_52443_ES	MYEF2	0.0813429	0.322394	0.0721083	0.380542
RPS5_52443_ES	SRSF11	0.105086	0.200612	0.081948	0.318796
RPS5_52443_ES	HNRNPH3	0.158088	0.0533414	0.190984	0.0192275
RPS5_52443_ES	TPR	-0.0634994	0.440126	-0.0457892	0.577936
RPS5_52443_ES	RALYL	0.096815	0.238562	-0.0306528	0.709621
RPS5_52443_ES	PRMT2	0.0631207	0.442864	0.047435	0.56433
RPS5_52443_ES	SNIP1	0.193131	0.0178885	0.18401	0.0241911
RPS5_52443_ES	CXorf56	0.0772127	0.347653	0.0842742	0.305205
RPS5_52443_ES	SYMPK	-0.00121434	0.988233	-0.0443191	0.590218
RPS5_52443_ES	HNRNPC	-0.043734	0.595139	0.00884262	0.914475
RPS5_52443_ES	POLR2K	0.0554631	0.500236	0.0494625	0.54778
RPS5_52443_ES	SRPK1	0.0697045	0.396665	0.0817822	0.319779
RPS5_52443_ES	KHDRBS3	0.18733	0.0217056	0.178255	0.029079
RPS5_52443_ES	PSEN1	-0.121507	0.138555	-0.0815596	0.321102
RPS5_52443_ES	ACIN1	-0.0547057	0.506115	-0.0904426	0.271035
RPS5_52443_ES	SRRM1	0.0849237	0.30148	0.095027	0.247386
RPS5_52443_ES	SRSF8	-0.0332139	0.686585	-0.0439357	0.59344
RPS5_52443_ES	SMU1	-0.00364657	0.964675	0.00680101	0.93417
RPS5_52443_ES	PPIH	0.0733973	0.372064	0.0475964	0.563003
RPS5_52443_ES	MAGOH	0.0890806	0.278347	0.086144	0.294561
RPS5_52443_ES	RNF213	0.0945904	0.249574	0.11149	0.174372
RPS5_52443_ES	FAM32A	-0.0534238	0.516147	-0.0594906	0.469586
RPS5_52443_ES	THOC2	-0.0736889	0.370162	-0.0605195	0.461924
RPS5_52443_ES	CLK1	-0.058507	0.476975	-0.0675057	0.411764
RPS5_52443_ES	CRNKL1	-0.180024	0.0274936	-0.152811	0.0619203
RPS5_52443_ES	DDX42	0.0714824	0.384702	0.114704	0.162204
RPS5_52443_ES	YBX3	0.112327	0.17114	0.135716	0.0977347
RPS5_52443_ES	PCBP4	0.00614637	0.940495	-0.0530634	0.518986
RPS5_52443_ES	NUP205	0.0892192	0.277597	0.132866	0.10505
RPS5_52443_ES	C1QBP	0.0313683	0.703157	-0.00238462	0.976896
RPS5_52443_ES	CELF2	0.122773	0.134461	0.133632	0.103043
RPS5_52443_ES	PHF5A	0.122111	0.136588	0.112224	0.171538
RPS5_52443_ES	SRSF6	0.145776	0.0750814	0.0849149	0.30153
RPS5_52443_ES	DHX38	0.216133	0.00789789	0.180961	0.0266847
RPS5_52443_ES	FRA10AC1	0.000298695	0.997106	-0.0252145	0.759393
RPS5_52443_ES	INTS6	-0.0742133	0.366756	-0.110591	0.177897
RPS5_52443_ES	PRMT1	0.112802	0.169327	0.0920239	0.26271
RPS5_52443_ES	ZMAT5	0.0538878	0.512504	0.0320426	0.697086
RPS5_52443_ES	SNRNP27	-0.0400963	0.626141	-0.0200003	0.808061
RPS5_52443_ES	CPSF6	0.124565	0.128823	0.123431	0.132369
RPS5_52443_ES	HNRNPCL1	0.0502638	0.541306	-0.0213301	0.795571
RPS5_52443_ES	HNRNPLL	0.0892957	0.277184	0.148063	0.0705741
RPS5_52443_ES	SRP54	-0.145594	0.0754485	-0.0775427	0.345591
RPS5_52443_ES	SRPK2	0.0107939	0.895699	0.00897251	0.913224
RPS5_52443_ES	POLR2B	0.0557422	0.498079	0.0604105	0.462732
RPS5_52443_ES	SPOP	0.00752428	0.927188	0.0297942	0.717404
RPS5_52443_ES	PCBP2	0.0097396	0.905838	-0.00310143	0.969953
RPS5_52443_ES	PABPC1	0.0272488	0.740646	0.00880382	0.914849
RPS5_52443_ES	PNN	0.053879	0.512574	0.0518827	0.528341
RPS5_52443_ES	ARGLU1	-0.0217479	0.791657	-0.0668184	0.416552
RPS5_52443_ES	GPATCH1	0.059732	0.467782	0.0508453	0.536631
RPS5_52443_ES	EFTUD2	0.107923	0.188654	0.119393	0.145604
RPS5_52443_ES	LSM3	-0.127765	0.11921	-0.12062	0.14148
RPS5_52443_ES	SF3A1	0.236273	0.00360426	0.193988	0.0173776
RPS5_52443_ES	RBM39	-0.0509222	0.536014	-0.0160749	0.845204
RPS5_52443_ES	RBM27	0.0175786	0.830931	0.0235317	0.775007
RPS5_52443_ES	SF3A3	0.178581	0.0287814	0.169795	0.0377764
RPS5_52443_ES	CDK10	0.0446656	0.587313	-0.00394565	0.96178
RPS5_52443_ES	SNRPA1	0.250796	0.00196455	0.217339	0.00754931
RPS5_52443_ES	DDX27	0.127703	0.119391	0.083616	0.309012
RPS5_52443_ES	RBM4B	0.110053	0.180027	0.0488931	0.552404
RPS5_52443_ES	RBM15	0.0627225	0.445753	0.0529837	0.519615
RPS5_52443_ES	TOE1	0.129216	0.115039	0.135938	0.0971813
RPS5_52443_ES	PRPF4B	-0.068483	0.405012	-0.0401272	0.625875
RPS5_52443_ES	ILF2	0.0929174	0.258085	0.0709821	0.388046
RPS5_52443_ES	CDC40	0.0516458	0.530228	0.0527329	0.521596
RPS5_52443_ES	SRSF12	0.0820097	0.31843	0.0578729	0.481771
RPS5_52443_ES	POM121	0.155528	0.0573721	0.164746	0.0439442
RPS5_52443_ES	EIF4A3	0.155697	0.0570986	0.178035	0.0292814
RPS5_52443_ES	XRN2	0.0130946	0.873637	0.0341829	0.677943
RPS5_52443_ES	NCBP2	0.0754952	0.358514	0.0700775	0.394137
RPS5_52443_ES	PAXBP1	0.131332	0.109162	0.101884	0.214751
RPS5_52443_ES	RBM42	0.0236787	0.773639	0.00434493	0.957916
RPS5_52443_ES	CLASRP	0.0770243	0.348835	0.0316838	0.700314
RPS5_52443_ES	LSM4	0.014316	0.861962	0.00346871	0.966397
RPS5_52443_ES	RAVER1	0.110325	0.178946	0.101716	0.215509
RPS5_52443_ES	ZNF326	0.00690911	0.933126	0.0281145	0.732714
RPS5_52443_ES	RBMS1	0.134155	0.101689	0.147378	0.0719001
RPS5_52443_ES	SNRPB2	-0.134866	0.0998715	-0.146248	0.074133
RPS5_52443_ES	DDX39A	0.0106641	0.896947	-0.0119488	0.884614
RPS5_52443_ES	RBMX	0.0566721	0.490926	0.0693527	0.399059
RPS5_52443_ES	THOC6	0.0244841	0.766158	-0.000614807	0.994042
RPS5_52443_ES	HNRNPA0	-0.0468116	0.569466	-0.0087956	0.914928
RPS5_52443_ES	RNF113A	-0.0934365	0.255423	-0.087439	0.287335
RPS5_52443_ES	FIP1L1	0.0770865	0.348444	0.0671196	0.41445
RPS5_52443_ES	MFAP1	-0.0001209	0.998828	0.0374485	0.64913
RPS5_52443_ES	ZRANB2	0.0869399	0.290106	0.0663084	0.420126
RPS5_52443_ES	TCERG1	-0.0211149	0.797589	-0.0105129	0.898401
RPS5_52443_ES	RALY	0.0084097	0.918648	0.0479741	0.559906
RPS5_52443_ES	PRPF38B	0.0736391	0.370486	0.0812323	0.323055
RPS5_52443_ES	WDR33	0.038441	0.640472	0.0404716	0.622911
RPS5_52443_ES	U2AF2	0.109052	0.184045	0.071857	0.382209
RPS5_52443_ES	HNRNPH2	-0.129019	0.1156	-0.0700065	0.394618
RPS5_52443_ES	LUC7L3	0.0336886	0.682346	0.00480209	0.953492
RPS5_52443_ES	SAP18	-0.168382	0.039424	-0.171361	0.0360191
RPS5_52443_ES	NELFE	0.0603116	0.463466	0.0727322	0.376424
RPS5_52443_ES	GPKOW	-0.000972538	0.990576	-0.0248023	0.763208
RPS5_52443_ES	SUPT5H	0.139621	0.0883723	0.0517723	0.529221
RPS5_52443_ES	HNRNPM	0.0271777	0.741299	0.0317478	0.699738
RPS5_52443_ES	NSRP1	0.0267439	0.745285	0.0229218	0.780689
RPS5_52443_ES	RBM10	0.0100454	0.902895	-0.035559	0.665741
RPS5_52443_ES	DDX3X	-0.0662268	0.420699	-0.0193474	0.814212
RPS5_52443_ES	NUP160	0.177484	0.0297939	0.179254	0.0281749
RPS5_52443_ES	PRPF18	-0.0335943	0.683187	-0.0285346	0.728874
RPS5_52443_ES	SFPQ	0.0760535	0.354961	0.0394084	0.63208
RPS5_52443_ES	SRRT	0.0830835	0.312113	0.050136	0.542336
RPS5_52443_ES	PPIL3	0.0462836	0.573833	0.0401686	0.625518
RPS5_52443_ES	CLK3	0.0345651	0.674545	0.00309466	0.970019
RPS5_52443_ES	CHERP	0.112663	0.169855	0.0719864	0.38135
RPS5_52443_ES	SRPK3	-0.175352	0.0318485	-0.213796	0.00861433
RPS5_52443_ES	MAGOHB	0.0409035	0.619203	0.0718858	0.382018
RPS5_52443_ES	NUP155	0.095186	0.246592	0.119241	0.14612
RPS5_52443_ES	GTF2F1	0.00650907	0.93699	-0.00947157	0.908418
RPS5_52443_ES	HSPA1B	0.0205638	0.802763	0.00149202	0.985543
RPS5_52443_ES	SRSF3	0.0518734	0.528415	0.0770024	0.348972
RPS5_52443_ES	ZNF207	0.00753317	0.927102	0.0157095	0.84868
RPS5_52443_ES	PCF11	-0.0865381	0.29235	-0.0960195	0.242461
RPS5_52443_ES	DDX17	0.0475281	0.563564	-0.00191402	0.981454
RPS5_52443_ES	SUGP1	0.00565032	0.945289	-0.0394982	0.631304
RPS5_52443_ES	PPM1G	0.0839529	0.307059	0.0906646	0.269856
RPS5_52443_ES	EEF1A1	-0.0112277	0.891533	0.0216743	0.792346
RPS5_52443_ES	PDCD7	0.12164	0.138119	0.120228	0.142786
RPS5_52443_ES	DHX40	0.0298589	0.716817	0.0880168	0.28415
RPS5_52443_ES	METTL14	0.030314	0.712688	0.134812	0.100009
RPS5_52443_ES	DDX20	-0.000504937	0.995107	0.0550328	0.503572
RPS5_52443_ES	CELF3	-0.0661318	0.421368	-0.0883474	0.282338
RPS5_52443_ES	KHSRP	0.0720158	0.381155	0.0322146	0.69554
RPS5_52443_ES	RANBP2	0.0539341	0.512142	0.0840721	0.30637
RPS5_52443_ES	SRSF4	-0.0152761	0.852806	0.00736785	0.928698
RPS5_52443_ES	RBMXL2	0.103509	0.207489	0.0822966	0.316734
RPS5_52443_ES	INTS1	0.0726061	0.377254	0.0583327	0.478291
RPS5_52443_ES	CCDC130	0.0425499	0.605155	-0.00336302	0.96742
RPS5_52443_ES	CLK2	0.00421552	0.959168	-0.0313413	0.703401
RPS5_52443_ES	CHTOP	0.0010401	0.989921	-0.0661015	0.421581
RPS5_52443_ES	SRSF5	-0.045407	0.581118	-0.0494338	0.548013
RPS5_52443_ES	INTS5	0.138856	0.0901467	0.128888	0.115973
RPS5_52443_ES	PRPF3	0.0251224	0.760245	-0.000682676	0.993385
RPS5_52443_ES	METTL3	-0.178552	0.0288072	-0.166826	0.0413082
RPS5_52443_ES	RNF20	0.0196854	0.811026	0.0544045	0.508463
RPS5_52443_ES	RAVER2	0.105119	0.200466	0.110059	0.180003
RPS5_52443_ES	FAM58A	-0.0429606	0.601672	-0.0633342	0.44132
RPS5_52443_ES	ELAVL3	0.0372221	0.651111	-0.0439132	0.59363
RPS5_52443_ES	PPIL4	-0.0153099	0.852484	-0.0163502	0.842587
RPS5_52443_ES	AAAS	0.050668	0.538054	0.0176268	0.830474
RPS5_52443_ES	HNRNPAB	0.0130181	0.874369	0.0151244	0.854252
RPS5_52443_ES	SNW1	-0.089413	0.27655	-0.0608679	0.459344
RPS5_52443_ES	BAG2	0.282432	0.000462284	0.281571	0.00048199
RPS5_52443_ES	XAB2	0.0590563	0.47284	0.00360739	0.965054
RPS5_52443_ES	U2AF1L4	0.128064	0.118342	0.0746004	0.364255
RPS5_52443_ES	PRPF6	0.0615864	0.454052	-0.00719686	0.930348
RPS5_52443_ES	SEC31B	0.0290926	0.723786	-0.0184805	0.822396
RPS5_52443_ES	RNPS1	0.125308	0.126539	0.079175	0.335501
RPS5_52443_ES	CELF4	0.0483869	0.55653	-0.00784122	0.92413
RPS5_52443_ES	THOC3	0.0938846	0.253141	0.112111	0.171969
RPS5_52443_ES	ZC3H13	-0.168382	0.039424	-0.165871	0.0425014
RPS5_52443_ES	CPSF3	-0.0236343	0.774052	-0.0262256	0.750056
RPS5_52443_ES	RBMX2	-0.0204215	0.8041	-0.0582296	0.47907
RPS5_52443_ES	WTAP	0.0553742	0.500924	0.131883	0.10767
RPS5_52443_ES	SNRNP48	0.0539038	0.512379	0.0364395	0.65798
RPS5_52443_ES	GEMIN2	0.049875	0.544442	0.0674785	0.411953
RPS5_52443_ES	DHX57	0.0944606	0.250228	0.0774277	0.346309
RPS5_52443_ES	POLR2G	0.129189	0.115115	0.0986619	0.229681
RPS5_52443_ES	ZNF131	0.116002	0.157472	0.127777	0.119176
RPS5_52443_ES	NONO	0.0459955	0.576222	0.057544	0.48427
RPS5_52443_ES	RBM7	0.0807722	0.325812	0.110317	0.178978
RPS5_52443_ES	SAP30BP	0.236046	0.00363769	0.207848	0.010703
RPS5_52443_ES	NUP214	-0.0482375	0.557751	-0.0356503	0.664935
RPS5_52443_ES	ELAVL4	0.0749992	0.36169	0.0265778	0.746814
RPS5_52443_ES	RBM5	-0.0638212	0.437808	-0.126468	0.123036
RPS5_52443_ES	NUP43	-0.00156282	0.984857	-0.0250422	0.760987
RPS5_52443_ES	PAPOLA	-0.0655121	0.425742	-0.0537199	0.513821
RPS5_52443_ES	NXF2	0.0422898	0.607365	0.1288	0.116224
RPS5_52443_ES	NCBP1	-0.0397834	0.62884	-0.00887736	0.91414
RPS5_52443_ES	KHDRBS1	0.0442745	0.590593	0.0250645	0.76078
RPS5_52443_ES	CPSF1	0.036119	0.6608	-0.00346516	0.966431
RPS5_52443_ES	YBX1	0.119743	0.144418	0.0833718	0.310432
RPS5_52443_ES	BCAS1	-0.178239	0.0290933	-0.206786	0.0111194
RPS5_52443_ES	POM121C	0.141847	0.0833642	0.165751	0.0426538
RPS5_52443_ES	NOVA1	0.0137009	0.867838	-0.0940238	0.252435
RPS5_52443_ES	THRAP3	0.042653	0.60428	0.082186	0.317387
RPS5_52443_ES	RBFOX2	0.0448559	0.58572	0.0371976	0.651326
RPS5_52443_ES	SRSF10	0.123674	0.131602	0.130926	0.110271
RPS5_52443_ES	SNRNP25	0.0373991	0.649562	0.00995492	0.903766
RPS5_52443_ES	TRA2B	0.127516	0.119937	0.130297	0.112007
RPS5_52443_ES	BUD13	0.188551	0.0208482	0.163121	0.0460999
RPS5_52443_ES	TRIM24	-0.141103	0.0850103	-0.139609	0.0883985
RPS5_52443_ES	DAZAP1	0.0935485	0.254851	0.0672823	0.413317
RPS5_52443_ES	HNRNPR	0.0847637	0.302395	0.120694	0.141233
RPS5_52443_ES	SF3B1	0.0216199	0.792856	0.0558243	0.497445
RPS5_52443_ES	SSB	0.120433	0.142103	0.155152	0.0579839
RPS5_52443_ES	TRA2A	-0.0251615	0.759883	-0.02316	0.778468
RPS5_52443_ES	CLP1	0.165692	0.0427278	0.102824	0.210527
RPS5_52443_ES	DDX41	0.110439	0.178496	0.0940349	0.252378
RPS5_52443_ES	SNRNP40	0.0771754	0.347887	0.0808173	0.325541
RPS5_52443_ES	PRPF8	-0.0160033	0.845884	-0.0181919	0.825124
RPS5_52443_ES	SFSWAP	0.11094	0.17652	0.0768482	0.349941
RPS5_52443_ES	PTBP1	0.155464	0.057476	0.134385	0.101098
RPS5_52443_ES	ESRP2	-0.028449	0.729657	-0.0608435	0.459525
RPS5_52443_ES	SPEN	0.065048	0.429034	0.0924547	0.260473
RPS5_52443_ES	AQR	-0.0508244	0.536798	-0.0480753	0.559078
RPS5_52443_ES	SRSF9	0.23074	0.00450037	0.28132	0.000487856
RPS5_52443_ES	C17orf85	-0.0289468	0.725114	-0.0210953	0.797773
RPS5_52443_ES	RNF40	0.146039	0.0745514	0.131043	0.10995
RPS5_52443_ES	HNRNPD	0.133001	0.104693	0.153712	0.0603795
RPS5_52443_ES	SRSF7	0.0590297	0.47304	0.0775047	0.345828
RPS5_52443_ES	PPP1R8	0.103354	0.208173	0.151546	0.0641363
RPS5_52443_ES	SYNCRIP	0.16976	0.0378166	0.148953	0.0688818
RPS5_52443_ES	NUP88	0.0794227	0.333986	0.0381944	0.642619
RPS5_52443_ES	PRPF40B	0.039314	0.632897	0.00238821	0.976861
RPS5_52443_ES	NUDT21	0.104193	0.204483	0.12353	0.132055
RPS5_52443_ES	SNRNP70	-0.0653823	0.426661	-0.104161	0.204624
RPS5_52443_ES	DHX36	0.10162	0.215944	0.167521	0.040458
RPS5_52443_ES	RBM14	0.0596555	0.468353	0.0241811	0.76897
RPS5_52443_ES	ZRSR2	-0.0575095	0.484532	-0.0995389	0.225546
RPS5_52443_ES	PRMT5	-0.0242192	0.768616	0.046873	0.568959
RPS5_52443_ES	NUMA1	0.0298269	0.717107	-0.0368171	0.654662
RPS5_52443_ES	UPF3B	0.0842019	0.305622	0.0944321	0.250371
RPS5_52443_ES	NUP107	0.111865	0.17292	0.120513	0.141837
RPS5_52443_ES	ZMAT2	0.0702521	0.392957	0.0820833	0.317995
RPS5_52443_ES	EIF2S2	0.0399594	0.627321	0.106262	0.195589
RPS5_52443_ES	MFSD11	0.163472	0.0456268	0.187775	0.0213899
RPS5_52443_ES	PTBP3	0.0889081	0.279283	0.0987279	0.229368
RPS5_52443_ES	RBM8A	-0.0294677	0.720371	-0.051209	0.533717
RPS5_52443_ES	PTBP2	0.0272595	0.740548	0.0127625	0.876816
RPS5_52443_ES	GTF2F2	0.0229604	0.780328	-0.0327566	0.690678
RPS5_52443_ES	RBM17	0.119517	0.145182	0.118786	0.147678
RPS5_52443_ES	CWC22	0.0681345	0.407412	0.124273	0.129729
RPS5_52443_ES	SMN1	0.00464044	0.955056	0.00597406	0.94216
RPS5_52443_ES	TFIP11	-0.047793	0.56139	-0.017919	0.827707
RPS5_52443_ES	EIF3A	0.101396	0.216963	0.146183	0.0742624
RPS5_52443_ES	NUP93	0.0813198	0.322532	0.0555712	0.4994
RPS5_52443_ES	ZC3H11A	-0.0328298	0.690022	-0.000247262	0.997604
RPS5_52443_ES	SEH1L	0.140782	0.0857311	0.164761	0.0439249
RPS5_52443_ES	RP9	-0.0163589	0.842504	-0.0215026	0.793954
RPS5_52443_ES	SNRPG	-0.0130021	0.874522	0.00997133	0.903608
RPS5_52443_ES	TAF15	-0.067242	0.413597	-0.0994867	0.225791
RPS5_52443_ES	CCDC12	-0.0352603	0.668382	-0.0989746	0.2282
RPS5_52443_ES	LSM8	-0.0145223	0.859994	-0.0239448	0.771165
RPS5_52443_ES	ELAVL2	0.145689	0.0752576	0.149073	0.0686549
RPS5_52443_ES	PRPF39	0.0152121	0.853416	0.0171218	0.835261
RPS5_52443_ES	NUP50	0.0189387	0.818068	0.041774	0.611758
RPS5_52443_ES	CD2BP2	-0.0111726	0.892062	-0.0666586	0.41767
RPS5_52443_ES	GCFC2	-0.00108455	0.989491	-0.00648117	0.93726
RPS5_52443_ES	ESRP1	0.0959612	0.242748	0.120937	0.140428
RPS5_52443_ES	CTNNBL1	0.019209	0.815517	-0.0516364	0.530304
RPS5_52443_ES	RBM47	-0.127138	0.12105	-0.0491722	0.550135
RPS5_52443_ES	DGCR14	0.101791	0.21517	0.0573591	0.485678
RPS5_52443_ES	SNRPF	0.0335001	0.684028	0.0546818	0.506302
RPS5_52443_ES	DDX1	-0.0361439	0.660581	0.00993651	0.903943
RPS5_52443_ES	LSM5	-0.0572055	0.486849	-0.00433588	0.958003
RPS5_52443_ES	DNAJC6	0.178211	0.0291194	0.180295	0.0272581
RPS5_52443_ES	PLRG1	0.124529	0.128933	0.13268	0.105541
RPS5_52443_ES	CPSF2	-0.00929334	0.910134	-0.00904613	0.912514
RPS5_52443_ES	RBMXL3	0.0320081	0.697396	-0.0581894	0.479374
RPS5_52443_ES	SYF2	-0.0766171	0.351396	-0.0377561	0.646442
RPS5_52443_ES	HNRNPU	0.0464756	0.572243	0.051083	0.534726
RPS5_52443_ES	RBMXL1	0.0808326	0.325449	0.109945	0.180459
RPS5_52443_ES	ZNF830	-0.0806175	0.326742	-0.0726348	0.377065
RPS5_52443_ES	HSPB1	-0.0993002	0.226666	-0.066147	0.421261
RPS5_52443_ES	LSM1	-0.0632559	0.441886	-0.0289412	0.725165
RPS5_52443_ES	SARNP	-0.10957	0.18196	-0.119506	0.14522
RPS5_52443_ES	FUBP1	0.115792	0.15823	0.134016	0.102047
RPS5_52443_ES	SUGP2	0.0428574	0.602546	0.0200931	0.807188
RPS5_52443_ES	BCAS2	0.00916888	0.911332	0.00711657	0.931123
RPS5_52443_ES	POLR2D	0.113163	0.167958	0.11006	0.179999
RPS5_52443_ES	BUD31	-0.0630247	0.443559	-0.00259032	0.974903
RPS5_52443_ES	PABPN1	-0.0643457	0.434044	-0.106134	0.196131
RPS5_52443_ES	PRPF40A	0.0952145	0.24645	0.16308	0.0461551
RPS5_52443_ES	PSIP1	0.0879107	0.284733	0.0703283	0.392443
RPS5_52443_ES	WDR83	0.0870608	0.289433	0.00573407	0.94448
RPS5_52443_ES	LUC7L	-0.0628843	0.444578	-0.0875362	0.286798
RPS5_52443_ES	DDX18	0.153467	0.0607954	0.136419	0.0959935
RPS5_52443_ES	SNRPC	0.0385459	0.63956	0.0952063	0.246491
RPS5_52443_ES	RBM26	0.0231898	0.778191	0.0202218	0.805978
RPS5_52443_ES	RNF34	0.169714	0.0378697	0.194399	0.0171369
RPS5_52443_ES	DDX39B	0.068972	0.401658	0.0506489	0.538207
RPS5_52443_ES	CDK11A	0.0859425	0.295696	0.0503421	0.540675
RPS5_52443_ES	RNMT	0.0632203	0.442143	0.0737154	0.369989
RPS5_52443_ES	NRIP2	-0.0202135	0.806055	-0.10073	0.220013
RPS5_52443_ES	RAE1	0.0290641	0.724045	-0.0163829	0.842275
RPS5_52443_ES	HTATSF1	0.0388944	0.636533	0.0442574	0.590737
RPS5_52443_ES	TXNL4A	0.121893	0.137297	0.0955229	0.244916
RPS5_52443_ES	DDX19A	0.174772	0.0324275	0.209708	0.0100065
RPS5_52443_ES	HSPA8	-0.0319924	0.697537	0.0104899	0.898621
RPS5_52443_ES	FAM50B	-0.143836	0.0790832	-0.107829	0.189043
RPS5_52443_ES	AGGF1	-0.106412	0.194956	-0.0824937	0.315573
RPS5_52443_ES	HNRNPA1	0.0192961	0.814696	0.00517743	0.949862
RPS5_52443_ES	CSTF3	0.0942953	0.251061	0.0913973	0.265988
RPS5_52443_ES	NXF1	0.0635208	0.439973	0.0533168	0.516989
RPS5_52443_ES	SF3A2	0.0568588	0.489497	0.0183525	0.823606
RPS5_52443_ES	WBP11	0.0739235	0.368636	0.104742	0.202097
RPS5_52443_ES	TOP1MT	0.129465	0.114335	0.0758282	0.356392
RPS5_52443_ES	TARDBP	0.0789889	0.336642	0.134336	0.101223
RPS5_52443_ES	DHX8	0.0078532	0.924014	0.0683865	0.405675
RPS5_52443_ES	CELF5	-0.104567	0.202856	-0.110444	0.178477
RPS5_52443_ES	GRSF1	0.0456488	0.579104	0.128847	0.11609
RPS5_52443_ES	CWC15	0.0402936	0.624442	-0.00618978	0.940075
RPS5_52443_ES	BUB3	0.121699	0.137928	0.165272	0.0432647
RPS5_52443_ES	SF3B3	0.185675	0.0229157	0.185598	0.0229733
RPS5_52443_ES	UBL5	-0.0581745	0.479487	-0.102327	0.21275
RPS5_52443_ES	DHX16	0.104874	0.201525	0.0942419	0.251331
RPS5_52443_ES	NKAP	-0.0056201	0.945581	-0.00975523	0.905687
RPS5_52443_ES	SF3B4	0.0114393	0.889502	-0.0302083	0.713647
RPS5_52443_ES	NOSIP	0.0165527	0.840662	-0.0553044	0.501465
RPS5_52443_ES	LUZP4	0.0014924	0.985539	-0.0461669	0.574801
RPS5_52443_ES	POLR2C	0.162147	0.0474329	0.133704	0.102854
RPS5_52443_ES	TMED10	-0.0904905	0.27078	-0.0433684	0.598223
RPS5_52443_ES	NUP37	0.137114	0.0942967	0.162513	0.0469286
RPS5_52443_ES	NUP153	0.0404021	0.623509	0.0726572	0.376917
RPS5_52443_ES	HNRNPDL	0.136834	0.0949754	0.141719	0.0836457
RPS5_52443_ES	NUP62	0.0898593	0.27415	0.0769054	0.349581
RPS5_52443_ES	TOPORS	-0.00179751	0.982583	0.0227652	0.782149
RPS5_52443_ES	RBM22	-0.0413177	0.615655	-0.0290687	0.724003
RPS5_52443_ES	PSKH1	0.141285	0.0846063	0.134626	0.100482
RPS5_52443_ES	SRSF2	0.18896	0.0205678	0.192757	0.0181161
RPS5_52443_ES	LSM6	0.106149	0.196069	0.156164	0.0563486
RPS5_52443_ES	ELAVL1	0.146286	0.0740564	0.132369	0.106368
RPS5_52443_ES	U2AF1	0.0483513	0.556821	-0.0537194	0.513825
RPS5_52443_ES	CELF6	-0.0452644	0.582307	-0.0929534	0.257899
RPS5_52443_ES	SNURF	0.155055	0.0581425	0.0516442	0.530241
CGRRF1_27593_ES	CWC27	0.034485	0.675257	0.00648052	0.937266
CGRRF1_27593_ES	RBM15B	0.0865393	0.292343	0.0417506	0.611957
CGRRF1_27593_ES	PCBP3	0.0548216	0.505214	0.0877469	0.285635
CGRRF1_27593_ES	DHX15	-0.105668	0.198114	-0.103681	0.206727
CGRRF1_27593_ES	DDX21	0.00200413	0.980581	-0.0731993	0.373358
CGRRF1_27593_ES	THOC1	0.126642	0.122519	0.124143	0.130132
CGRRF1_27593_ES	POLR2I	0.0318736	0.698606	0.0363901	0.658414
CGRRF1_27593_ES	SNRNP35	0.0521207	0.526449	0.0446431	0.587501
CGRRF1_27593_ES	INTS4	-0.00244212	0.976339	0.0462627	0.574006
CGRRF1_27593_ES	C9orf78	-0.141348	0.0844664	-0.146037	0.0745547
CGRRF1_27593_ES	ZC3H18	0.100462	0.221251	0.110083	0.179909
CGRRF1_27593_ES	HSPA1L	0.0113413	0.890443	0.0294134	0.720865
CGRRF1_27593_ES	PCBP1	-0.0505379	0.539099	-0.0669487	0.415642
CGRRF1_27593_ES	PRPF19	0.0404808	0.622832	0.0156201	0.849531
CGRRF1_27593_ES	RBM4	-0.0672246	0.413718	-0.0449303	0.585098
CGRRF1_27593_ES	ZC3H4	0.0459125	0.576912	0.0239345	0.771261
CGRRF1_27593_ES	SLBP	-0.0888055	0.27984	0.00258101	0.974993
CGRRF1_27593_ES	WDR77	0.0269131	0.74373	0.140406	0.0865777
CGRRF1_27593_ES	ZCCHC8	0.033098	0.687621	0.0220508	0.788823
CGRRF1_27593_ES	SRRM2	-0.149802	0.0672972	-0.160432	0.0498599
CGRRF1_27593_ES	ILF3	0.0973861	0.23579	0.0725221	0.377808
CGRRF1_27593_ES	NUP210	-0.00120779	0.988297	-0.0206835	0.801638
CGRRF1_27593_ES	KIN	0.0245805	0.765265	0.0644914	0.433002
CGRRF1_27593_ES	QKI	-0.191219	0.0190771	-0.101358	0.217138
CGRRF1_27593_ES	PRCC	0.11546	0.159437	0.0367547	0.65521
CGRRF1_27593_ES	SNRPN	-0.0602467	0.463948	-0.133217	0.104127
CGRRF1_27593_ES	POLR2E	-0.0429129	0.602076	-0.0651427	0.428361
CGRRF1_27593_ES	TNPO1	-0.137757	0.0927459	-0.14944	0.0679693
CGRRF1_27593_ES	ISY1-RAB43	-0.115747	0.158395	-0.104834	0.2017
CGRRF1_27593_ES	POLR2H	0.0682167	0.406845	0.0280352	0.733439
CGRRF1_27593_ES	HSPA5	-0.0975819	0.234846	-0.0898374	0.274268
CGRRF1_27593_ES	CIRBP	-0.0604026	0.46279	-0.0925406	0.260028
CGRRF1_27593_ES	CWC25	-0.0058299	0.943553	0.00770236	0.925469
CGRRF1_27593_ES	SNRPE	-0.00191454	0.981449	-0.0159238	0.846641
CGRRF1_27593_ES	DDX3Y	0.0667955	0.416712	0.0720252	0.381093
CGRRF1_27593_ES	SF3B5	0.0634453	0.440517	0.0247617	0.763584
CGRRF1_27593_ES	MSI2	-0.107553	0.190185	-0.160942	0.0491279
CGRRF1_27593_ES	KIAA1429	-0.116661	0.155112	-0.0408524	0.619641
CGRRF1_27593_ES	NUP98	-0.00455243	0.955908	-0.00741222	0.928269
CGRRF1_27593_ES	ALYREF	0.1554	0.0575801	0.128342	0.117538
CGRRF1_27593_ES	HNRNPL	0.0859022	0.295924	0.0605538	0.461669
CGRRF1_27593_ES	PPIE	0.0696037	0.39735	0.0231809	0.778274
CGRRF1_27593_ES	MATR3	-0.1865	0.0223051	-0.0682502	0.406614
CGRRF1_27593_ES	NUP85	0.0363166	0.659061	0.0271702	0.741367
CGRRF1_27593_ES	NXT1	0.086828	0.29073	0.0558053	0.497592
CGRRF1_27593_ES	INTS7	0.0138597	0.866321	0.0131894	0.87273
CGRRF1_27593_ES	FMR1	0.00424716	0.958862	0.019289	0.814763
CGRRF1_27593_ES	ISY1	0.070483	0.391399	0.0696069	0.397328
CGRRF1_27593_ES	SDE2	-0.105887	0.19718	-0.129106	0.115353
CGRRF1_27593_ES	GEMIN5	-0.00949307	0.908211	-0.0606031	0.461303
CGRRF1_27593_ES	DICER1	-0.188521	0.0208692	-0.194931	0.0168296
CGRRF1_27593_ES	NUP133	-0.0219791	0.789494	-0.0429181	0.602032
CGRRF1_27593_ES	SNRPD2	0.0928702	0.258328	0.0632163	0.442172
CGRRF1_27593_ES	SART1	0.10089	0.21928	0.121331	0.13913
CGRRF1_27593_ES	HNRNPA2B1	0.110104	0.179823	0.0467727	0.569787
CGRRF1_27593_ES	JUP	0.0185681	0.821568	0.00201401	0.980486
CGRRF1_27593_ES	FUBP3	-0.225461	0.00553654	-0.202971	0.012736
CGRRF1_27593_ES	DHX30	-0.0762897	0.353464	-0.0709111	0.388522
CGRRF1_27593_ES	CSTF1	-0.0167896	0.838413	-0.061722	0.453057
CGRRF1_27593_ES	CDK12	-0.0848902	0.301671	-0.120601	0.141542
CGRRF1_27593_ES	MBNL1	-0.0343987	0.676023	-0.0479728	0.559916
CGRRF1_27593_ES	CCDC94	0.0440875	0.592163	0.0178745	0.828128
CGRRF1_27593_ES	U2SURP	-0.00209704	0.979681	0.00986954	0.904587
CGRRF1_27593_ES	POLR2F	0.126831	0.121957	0.126213	0.123801
CGRRF1_27593_ES	PPWD1	-0.0224071	0.785493	-0.0599151	0.466416
CGRRF1_27593_ES	ZRSR1	-0.160998	0.0490474	-0.0930781	0.257259
CGRRF1_27593_ES	GNB2L1	0.0446019	0.587847	0.0436974	0.595448
CGRRF1_27593_ES	CSTF2	0.101796	0.215148	0.0563286	0.493562
CGRRF1_27593_ES	NUP188	-0.116054	0.157287	-0.137795	0.0926564
CGRRF1_27593_ES	SMNDC1	0.0162255	0.843772	-0.0278444	0.735186
CGRRF1_27593_ES	NOVA2	-0.0616171	0.453827	-0.057805	0.482287
CGRRF1_27593_ES	CCAR1	-0.056182	0.494689	-0.0942405	0.251338
CGRRF1_27593_ES	PPIG	-0.0805999	0.326849	-0.0844367	0.30427
CGRRF1_27593_ES	DDX50	-0.0396678	0.629838	-0.048909	0.552274
CGRRF1_27593_ES	DDX6	-0.0525885	0.522739	-0.064104	0.435777
CGRRF1_27593_ES	RNGTT	-0.112895	0.168974	-0.094145	0.251821
CGRRF1_27593_ES	RBM45	-0.08347	0.30986	-0.0405662	0.622098
CGRRF1_27593_ES	SNRPA	0.155244	0.0578343	0.159324	0.0514809
CGRRF1_27593_ES	CSTF2T	-0.0890511	0.278507	-0.0199782	0.80827
CGRRF1_27593_ES	CELF1	0.0234258	0.775993	0.0305834	0.710249
CGRRF1_27593_ES	ZMYM3	0.0326501	0.691632	0.00235619	0.977171
CGRRF1_27593_ES	SMC1A	-0.0839445	0.307108	-0.0635054	0.440083
CGRRF1_27593_ES	FYTTD1	-0.00833174	0.919399	-0.0850974	0.300489
CGRRF1_27593_ES	USP39	-0.0480626	0.559181	-0.0330102	0.688407
CGRRF1_27593_ES	PPIL2	-0.147221	0.0722083	-0.109913	0.180586
CGRRF1_27593_ES	TIA1	-0.173082	0.0341674	-0.167613	0.0403467
CGRRF1_27593_ES	FRG1	-0.0196	0.811831	-0.0410225	0.618183
CGRRF1_27593_ES	PRPF4	-0.0853779	0.298892	-0.119959	0.143689
CGRRF1_27593_ES	DHX34	0.0758251	0.356412	0.0593058	0.470969
CGRRF1_27593_ES	SKIV2L2	-0.0481389	0.558557	-0.101071	0.21845
CGRRF1_27593_ES	PRPF38A	0.0294846	0.720217	-0.0167132	0.839138
CGRRF1_27593_ES	THOC5	0.0498809	0.544394	0.0634701	0.440338
CGRRF1_27593_ES	NXF2B	-0.122321	0.13591	-0.301878	0.000173843
CGRRF1_27593_ES	POLDIP3	-0.0889018	0.279317	-0.0438019	0.594567
CGRRF1_27593_ES	EIF4E	-0.130189	0.112307	-0.16883	0.0388962
CGRRF1_27593_ES	SNRPD1	0.21569	0.00802954	0.158604	0.0525579
CGRRF1_27593_ES	SF1	-0.0402916	0.624459	0.00115495	0.988809
CGRRF1_27593_ES	THOC7	0.140657	0.0860103	0.145427	0.0757881
CGRRF1_27593_ES	RBM23	-0.043404	0.597923	-0.0185888	0.821372
CGRRF1_27593_ES	ZNF346	-0.0147523	0.8578	-0.0316802	0.700347
CGRRF1_27593_ES	RBBP6	-0.106043	0.196518	-0.133903	0.10234
CGRRF1_27593_ES	HSPA2	-0.0859221	0.295811	-0.0360081	0.661778
CGRRF1_27593_ES	WBP4	-0.0810511	0.324139	-0.0363348	0.658901
CGRRF1_27593_ES	SNRPD3	0.0486798	0.554141	0.0251613	0.759885
CGRRF1_27593_ES	POLR2A	-0.0477574	0.561683	-0.0805807	0.326964
CGRRF1_27593_ES	RBM3	-0.112948	0.168772	-0.14671	0.073214
CGRRF1_27593_ES	CDC5L	-0.0469411	0.568397	-0.0207494	0.801019
CGRRF1_27593_ES	RBM25	-0.164544	0.0442065	-0.17999	0.0275234
CGRRF1_27593_ES	PPP1CA	0.135999	0.0970304	0.128211	0.117916
CGRRF1_27593_ES	PPIL1	0.0501066	0.542573	-0.0175272	0.831417
CGRRF1_27593_ES	DNAJC8	-0.00369968	0.964161	-0.0263607	0.748812
CGRRF1_27593_ES	ZCRB1	-0.0247032	0.764127	-0.0418731	0.610912
CGRRF1_27593_ES	CASC3	-0.0554587	0.500271	-0.0453528	0.58157
CGRRF1_27593_ES	LSM7	0.080862	0.325273	0.0642372	0.434822
CGRRF1_27593_ES	SREK1	-0.10966	0.181598	-0.16155	0.0482658
CGRRF1_27593_ES	DHX9	-0.0388848	0.636617	-0.0596305	0.468539
CGRRF1_27593_ES	LSM10	0.0890444	0.278543	0.0364647	0.657758
CGRRF1_27593_ES	GPATCH3	0.0226825	0.782921	0.0452196	0.582681
CGRRF1_27593_ES	HNRNPA1L2	-0.0417085	0.612316	0.0364352	0.658018
CGRRF1_27593_ES	SF3B2	0.00847774	0.917992	0.0197184	0.810716
CGRRF1_27593_ES	DDX19B	-0.0188269	0.819123	-0.00819079	0.920758
CGRRF1_27593_ES	POLR2J	0.0937893	0.253625	0.0708756	0.38876
CGRRF1_27593_ES	NDC1	0.0287281	0.727109	0.00323934	0.968618
CGRRF1_27593_ES	PRPF31	0.00454579	0.955972	-0.0109246	0.894444
CGRRF1_27593_ES	POLR2L	0.0822258	0.317153	0.0466406	0.570878
CGRRF1_27593_ES	ZFR	-0.0509096	0.536116	-0.0585222	0.47686
CGRRF1_27593_ES	DDX5	-0.0959129	0.242986	-0.184167	0.0240684
CGRRF1_27593_ES	MSI1	0.171559	0.0358019	0.142588	0.0817464
CGRRF1_27593_ES	NUP54	-0.0226493	0.783231	-0.0449372	0.58504
CGRRF1_27593_ES	CLNS1A	0.0840308	0.306609	0.0897792	0.27458
CGRRF1_27593_ES	HNRNPK	-0.0984413	0.230729	-0.0957174	0.243952
CGRRF1_27593_ES	SLU7	-0.154053	0.0598062	-0.184282	0.0239782
CGRRF1_27593_ES	HNRNPUL2	0.0230143	0.779826	0.0319738	0.697705
CGRRF1_27593_ES	CSN3	0.0600971	0.46506	0.000537966	0.994787
CGRRF1_27593_ES	RNPC3	-0.0975985	0.234766	-0.0548376	0.505089
CGRRF1_27593_ES	TTC14	-0.140906	0.0854511	-0.0951259	0.246892
CGRRF1_27593_ES	LUC7L2	-0.0163717	0.842383	0.0380836	0.643584
CGRRF1_27593_ES	FAM50A	0.147207	0.0722343	0.0898397	0.274255
CGRRF1_27593_ES	TIAL1	0.0323747	0.694103	0.0546505	0.506545
CGRRF1_27593_ES	ZC3HAV1	-0.0616635	0.453486	-0.0775524	0.34553
CGRRF1_27593_ES	C19orf43	0.181845	0.02594	0.163951	0.0449869
CGRRF1_27593_ES	NUP35	-0.066717	0.417261	-0.0262577	0.749761
CGRRF1_27593_ES	PUF60	0.0355634	0.665703	0.0505306	0.539158
CGRRF1_27593_ES	HNRNPA3	-0.0261035	0.751183	-0.0346873	0.673461
CGRRF1_27593_ES	KHDRBS2	-0.01573	0.848484	0.0332096	0.686624
CGRRF1_27593_ES	MBNL2	-0.0987034	0.229484	-0.111098	0.175904
CGRRF1_27593_ES	LSM2	0.157696	0.0539433	0.161986	0.0476564
CGRRF1_27593_ES	SNRNP200	-0.107875	0.188855	-0.0754855	0.358576
CGRRF1_27593_ES	HNRNPUL1	-0.0271951	0.741139	-0.032444	0.693481
CGRRF1_27593_ES	INTS3	-0.0249853	0.761514	-0.0616295	0.453735
CGRRF1_27593_ES	DDX23	-0.0558336	0.497373	-0.103644	0.206894
CGRRF1_27593_ES	HSPA1A	-0.00751217	0.927305	-0.00244211	0.976339
CGRRF1_27593_ES	IGF2BP3	0.0918699	0.263513	0.126206	0.123823
CGRRF1_27593_ES	SRSF1	-0.028227	0.731684	-0.0295305	0.7198
CGRRF1_27593_ES	MOV10	-0.0621977	0.449575	-0.0936353	0.254409
CGRRF1_27593_ES	GPATCH8	-0.12272	0.13463	-0.117042	0.153759
CGRRF1_27593_ES	DHX35	-0.0661628	0.421149	-0.0276029	0.737398
CGRRF1_27593_ES	LENG1	-0.0407529	0.620495	-0.0420259	0.609611
CGRRF1_27593_ES	FUS	0.0992277	0.227007	0.0511866	0.533896
CGRRF1_27593_ES	SNRPB	0.0725303	0.377754	0.0289284	0.725282
CGRRF1_27593_ES	MBNL3	0.0247663	0.763542	0.0141981	0.863088
CGRRF1_27593_ES	DDX26B	0.102961	0.209918	0.0831499	0.311725
CGRRF1_27593_ES	CACTIN	-0.0122371	0.881849	-0.00863015	0.916523
CGRRF1_27593_ES	CLK4	-0.109693	0.181466	-0.118921	0.147213
CGRRF1_27593_ES	PQBP1	0.150675	0.0656999	0.100339	0.221818
CGRRF1_27593_ES	HNRNPH1	-0.183806	0.0243513	-0.171671	0.0356795
CGRRF1_27593_ES	HSPA6	0.0390905	0.634833	0.0634999	0.440123
CGRRF1_27593_ES	CPSF7	-0.0289703	0.7249	-0.00449302	0.956483
CGRRF1_27593_ES	CPSF4	0.0839379	0.307146	0.0916784	0.264514
CGRRF1_27593_ES	CFAP20	0.137446	0.0934946	0.144588	0.0775114
CGRRF1_27593_ES	IK	0.005445	0.947274	-0.0418478	0.611128
CGRRF1_27593_ES	DDX46	-0.0893862	0.276695	-0.12387	0.130986
CGRRF1_27593_ES	HNRNPF	-0.0523596	0.524553	-0.0530588	0.519022
CGRRF1_27593_ES	ZCCHC10	-0.152772	0.0619877	-0.221936	0.00634224
CGRRF1_27593_ES	MYEF2	-0.20475	0.0119584	-0.155755	0.0570043
CGRRF1_27593_ES	SRSF11	-0.153011	0.0615759	-0.123732	0.131421
CGRRF1_27593_ES	HNRNPH3	-0.0745709	0.364446	-0.0474855	0.563914
CGRRF1_27593_ES	TPR	-0.084867	0.301804	-0.0535542	0.515122
CGRRF1_27593_ES	RALYL	-0.0607707	0.460063	-0.130731	0.110808
CGRRF1_27593_ES	PRMT2	-0.00531559	0.948526	-0.010849	0.89517
CGRRF1_27593_ES	SNIP1	-0.0517623	0.5293	-0.0702627	0.392885
CGRRF1_27593_ES	CXorf56	0.0898176	0.274374	0.0442055	0.591172
CGRRF1_27593_ES	SYMPK	0.0310972	0.705604	-0.00786744	0.923877
CGRRF1_27593_ES	HNRNPC	-0.00655988	0.936499	-0.054484	0.507843
CGRRF1_27593_ES	POLR2K	-0.095392	0.245567	-0.119887	0.143932
CGRRF1_27593_ES	SRPK1	0.01888	0.818622	0.0097649	0.905594
CGRRF1_27593_ES	KHDRBS3	0.0370001	0.653057	0.117322	0.15277
CGRRF1_27593_ES	PSEN1	-0.214857	0.00828221	-0.160054	0.0504081
CGRRF1_27593_ES	ACIN1	-0.0493666	0.548557	-0.0697151	0.396593
CGRRF1_27593_ES	SRRM1	-0.0721122	0.380517	-0.100276	0.222112
CGRRF1_27593_ES	SRSF8	-0.0331046	0.687562	0.0132557	0.872096
CGRRF1_27593_ES	SMU1	0.0148153	0.857198	0.0198201	0.809758
CGRRF1_27593_ES	PPIH	0.106876	0.193006	0.0746087	0.364202
CGRRF1_27593_ES	MAGOH	0.157178	0.0547461	0.111914	0.172731
CGRRF1_27593_ES	RNF213	-0.0674204	0.412357	-0.0879828	0.284337
CGRRF1_27593_ES	FAM32A	0.0385762	0.639297	0.0450433	0.584153
CGRRF1_27593_ES	THOC2	-0.0462775	0.573884	-0.0807423	0.325992
CGRRF1_27593_ES	CLK1	-0.138129	0.0918601	-0.135556	0.098133
CGRRF1_27593_ES	CRNKL1	-0.168437	0.0393598	-0.176258	0.0309612
CGRRF1_27593_ES	DDX42	-0.0138265	0.866638	-0.0541133	0.510739
CGRRF1_27593_ES	YBX3	0.113927	0.165087	0.0930877	0.25721
CGRRF1_27593_ES	PCBP4	0.203691	0.0124159	0.165568	0.0428863
CGRRF1_27593_ES	NUP205	0.0516064	0.530543	-0.00682457	0.933943
CGRRF1_27593_ES	C1QBP	0.123964	0.130692	0.0980923	0.232395
CGRRF1_27593_ES	CELF2	-0.0735589	0.371009	-0.0209957	0.798707
CGRRF1_27593_ES	PHF5A	-0.0239202	0.771394	-0.0215466	0.793542
CGRRF1_27593_ES	SRSF6	-0.126638	0.122528	-0.158524	0.0526792
CGRRF1_27593_ES	DHX38	-0.0999842	0.223467	-0.0609515	0.458727
CGRRF1_27593_ES	FRA10AC1	-0.0482617	0.557553	-0.0467116	0.570292
CGRRF1_27593_ES	INTS6	-0.117026	0.153815	-0.0952813	0.246117
CGRRF1_27593_ES	PRMT1	0.123878	0.130962	0.0688156	0.402729
CGRRF1_27593_ES	ZMAT5	-0.00874982	0.915369	-0.00103904	0.989932
CGRRF1_27593_ES	SNRNP27	-0.102788	0.210687	-0.101363	0.217113
CGRRF1_27593_ES	CPSF6	-0.0514205	0.532026	-0.0968554	0.238365
CGRRF1_27593_ES	HNRNPCL1	0.035881	0.662898	0.000723601	0.992988
CGRRF1_27593_ES	HNRNPLL	-0.0507437	0.537447	-0.0401254	0.62589
CGRRF1_27593_ES	SRP54	-0.148233	0.0702494	-0.137474	0.0934253
CGRRF1_27593_ES	SRPK2	-0.0870536	0.289473	-0.0440842	0.592192
CGRRF1_27593_ES	POLR2B	-0.0495458	0.547105	-0.0729128	0.375237
CGRRF1_27593_ES	SPOP	-0.121412	0.138864	-0.125526	0.125876
CGRRF1_27593_ES	PCBP2	-0.0111886	0.891908	-0.0284276	0.729852
CGRRF1_27593_ES	PABPC1	0.018724	0.820095	0.0269392	0.743489
CGRRF1_27593_ES	PNN	-0.029249	0.722361	-0.027412	0.739148
CGRRF1_27593_ES	ARGLU1	-0.0519813	0.527557	-0.0206735	0.801732
CGRRF1_27593_ES	GPATCH1	-0.0682931	0.406319	-0.186529	0.0222843
CGRRF1_27593_ES	EFTUD2	0.0300852	0.714763	0.0389629	0.635939
CGRRF1_27593_ES	LSM3	0.066196	0.420916	-0.0231166	0.778872
CGRRF1_27593_ES	SF3A1	-0.0991746	0.227257	-0.107863	0.188903
CGRRF1_27593_ES	RBM39	-0.118529	0.148561	-0.123574	0.131917
CGRRF1_27593_ES	RBM27	-0.136463	0.0958837	-0.159447	0.0512988
CGRRF1_27593_ES	SF3A3	0.0783137	0.340801	0.042197	0.608154
CGRRF1_27593_ES	CDK10	0.037458	0.649047	0.049861	0.544555
CGRRF1_27593_ES	SNRPA1	0.182071	0.0257528	0.141548	0.0840228
CGRRF1_27593_ES	DDX27	0.00314887	0.969494	-0.0146354	0.858914
CGRRF1_27593_ES	RBM4B	0.150814	0.0654477	0.104524	0.203043
CGRRF1_27593_ES	RBM15	-0.0610198	0.458223	-0.000295103	0.99714
CGRRF1_27593_ES	TOE1	0.109633	0.181705	0.0470793	0.567258
CGRRF1_27593_ES	PRPF4B	-0.0844688	0.304086	-0.0842384	0.305411
CGRRF1_27593_ES	ILF2	0.105034	0.200833	0.0588968	0.474039
CGRRF1_27593_ES	CDC40	-0.167504	0.0404782	-0.126309	0.123514
CGRRF1_27593_ES	SRSF12	0.139705	0.0881776	0.133896	0.102357
CGRRF1_27593_ES	POM121	-0.127767	0.119205	-0.129081	0.115422
CGRRF1_27593_ES	EIF4A3	0.0534446	0.515984	0.0778353	0.343768
CGRRF1_27593_ES	XRN2	-0.121011	0.140185	-0.150023	0.0668904
CGRRF1_27593_ES	NCBP2	-0.0637705	0.438173	-0.113872	0.165292
CGRRF1_27593_ES	PAXBP1	-0.0321258	0.696338	-0.0104054	0.899433
CGRRF1_27593_ES	RBM42	0.0153727	0.851886	0.00101374	0.990177
CGRRF1_27593_ES	CLASRP	0.0306393	0.709743	0.0296161	0.719022
CGRRF1_27593_ES	LSM4	0.139669	0.0882615	0.10075	0.219921
CGRRF1_27593_ES	RAVER1	0.0144271	0.860902	-0.0344823	0.675281
CGRRF1_27593_ES	ZNF326	-0.0193511	0.814177	-0.00586984	0.943167
CGRRF1_27593_ES	RBMS1	-0.09655	0.239856	-0.0364161	0.658185
CGRRF1_27593_ES	SNRPB2	0.0605387	0.461781	0.0432557	0.599175
CGRRF1_27593_ES	DDX39A	0.115251	0.160199	0.0967256	0.238998
CGRRF1_27593_ES	RBMX	0.0677389	0.410147	0.0400163	0.626831
CGRRF1_27593_ES	THOC6	0.102101	0.213769	0.0667507	0.417025
CGRRF1_27593_ES	HNRNPA0	-0.0677423	0.410124	-0.0884741	0.281646
CGRRF1_27593_ES	RNF113A	0.161721	0.0480268	0.102323	0.212768
CGRRF1_27593_ES	FIP1L1	-0.0666539	0.417703	-0.0145943	0.859306
CGRRF1_27593_ES	MFAP1	-0.167335	0.040684	-0.192739	0.0181272
CGRRF1_27593_ES	ZRANB2	-0.0436429	0.595907	-0.00452931	0.956131
CGRRF1_27593_ES	TCERG1	-0.0495624	0.546971	-0.104112	0.204839
CGRRF1_27593_ES	RALY	0.0659903	0.422364	0.102003	0.214213
CGRRF1_27593_ES	PRPF38B	-0.14436	0.0779848	-0.109562	0.181989
CGRRF1_27593_ES	WDR33	-0.105741	0.197802	-0.0830421	0.312356
CGRRF1_27593_ES	U2AF2	0.0185083	0.822133	-0.0185258	0.821967
CGRRF1_27593_ES	HNRNPH2	-0.0122239	0.881976	-0.0596922	0.468079
CGRRF1_27593_ES	LUC7L3	-0.0351221	0.669606	-0.0366293	0.656311
CGRRF1_27593_ES	SAP18	0.0115868	0.888086	-0.0612161	0.456775
CGRRF1_27593_ES	NELFE	0.146803	0.0730303	0.167752	0.0401789
CGRRF1_27593_ES	GPKOW	0.0291727	0.723056	-0.0372871	0.650542
CGRRF1_27593_ES	SUPT5H	0.0640426	0.436217	0.0472895	0.565527
CGRRF1_27593_ES	HNRNPM	0.0384534	0.640364	-0.02499	0.76147
CGRRF1_27593_ES	NSRP1	0.00597921	0.94211	-0.097691	0.23432
CGRRF1_27593_ES	RBM10	0.141082	0.0850576	0.0746347	0.364034
CGRRF1_27593_ES	DDX3X	-0.1313	0.109248	-0.163604	0.0454493
CGRRF1_27593_ES	NUP160	0.0373319	0.65015	0.0342667	0.677197
CGRRF1_27593_ES	PRPF18	-0.0190459	0.817056	-0.0237872	0.77263
CGRRF1_27593_ES	SFPQ	0.063369	0.441068	0.0319451	0.697962
CGRRF1_27593_ES	SRRT	0.118891	0.147318	0.0720088	0.381202
CGRRF1_27593_ES	PPIL3	-0.0159932	0.84598	-0.0039574	0.961666
CGRRF1_27593_ES	CLK3	0.0694478	0.398411	0.0594425	0.469945
CGRRF1_27593_ES	CHERP	0.0692454	0.39979	0.0605362	0.4618
CGRRF1_27593_ES	SRPK3	-0.0909026	0.268595	-0.190125	0.0197867
CGRRF1_27593_ES	MAGOHB	0.0989523	0.228306	0.0395496	0.630859
CGRRF1_27593_ES	NUP155	-0.0550406	0.503511	-0.0950027	0.247507
CGRRF1_27593_ES	GTF2F1	0.0372456	0.650905	0.00345285	0.966551
CGRRF1_27593_ES	HSPA1B	0.0834169	0.310169	0.0885502	0.28123
CGRRF1_27593_ES	SRSF3	0.0030626	0.970329	0.00192396	0.981358
CGRRF1_27593_ES	ZNF207	0.0812834	0.322749	0.0273713	0.739522
CGRRF1_27593_ES	PCF11	-0.128729	0.116427	-0.100071	0.223064
CGRRF1_27593_ES	DDX17	-0.162016	0.0476148	-0.120166	0.142994
CGRRF1_27593_ES	SUGP1	0.0580833	0.480177	0.0749225	0.362182
CGRRF1_27593_ES	PPM1G	0.18734	0.0216986	0.148732	0.0692991
CGRRF1_27593_ES	EEF1A1	-0.013435	0.870381	-0.0177956	0.828875
CGRRF1_27593_ES	PDCD7	0.155406	0.0575693	0.0873552	0.2878
CGRRF1_27593_ES	DHX40	-0.122743	0.134555	-0.119648	0.14474
CGRRF1_27593_ES	METTL14	-0.135949	0.0971539	-0.157837	0.053726
CGRRF1_27593_ES	DDX20	-0.0492206	0.549742	-0.0592053	0.471722
CGRRF1_27593_ES	CELF3	-0.131948	0.107497	-0.0584553	0.477365
CGRRF1_27593_ES	KHSRP	0.117102	0.153545	0.0940697	0.252202
CGRRF1_27593_ES	RANBP2	-0.177664	0.0296253	-0.165148	0.0434239
CGRRF1_27593_ES	SRSF4	0.0195668	0.812144	-0.0269369	0.743511
CGRRF1_27593_ES	RBMXL2	-0.144376	0.0779532	-0.0253564	0.75808
CGRRF1_27593_ES	INTS1	-0.0287181	0.727199	-0.017372	0.832888
CGRRF1_27593_ES	CCDC130	0.0238903	0.771672	0.027654	0.73693
CGRRF1_27593_ES	CLK2	0.0339309	0.680186	0.0193424	0.814259
CGRRF1_27593_ES	CHTOP	0.0385762	0.639297	0.00857716	0.917033
CGRRF1_27593_ES	SRSF5	-0.104852	0.201621	-0.124541	0.128897
CGRRF1_27593_ES	INTS5	0.0514736	0.531602	-0.0141755	0.863304
CGRRF1_27593_ES	PRPF3	0.0737613	0.369691	0.0760528	0.354965
CGRRF1_27593_ES	METTL3	-0.00671251	0.935025	0.000170635	0.998347
CGRRF1_27593_ES	RNF20	-0.106332	0.195295	-0.0780413	0.342489
CGRRF1_27593_ES	RAVER2	0.0642782	0.434528	0.0698377	0.395761
CGRRF1_27593_ES	FAM58A	0.237061	0.00349063	0.15332	0.0610458
CGRRF1_27593_ES	ELAVL3	-0.0134528	0.87021	-0.0104856	0.898662
CGRRF1_27593_ES	PPIL4	-0.218679	0.00717789	-0.165371	0.0431372
CGRRF1_27593_ES	AAAS	-0.0223275	0.786237	-0.00826148	0.920077
CGRRF1_27593_ES	HNRNPAB	0.0334796	0.684211	-0.014198	0.863089
CGRRF1_27593_ES	SNW1	-0.0706224	0.390461	-0.084386	0.304562
CGRRF1_27593_ES	BAG2	-0.00541845	0.947531	0.0307917	0.708364
CGRRF1_27593_ES	XAB2	0.0479233	0.560323	0.0443256	0.590163
CGRRF1_27593_ES	U2AF1L4	-0.0730048	0.374633	-0.050097	0.54265
CGRRF1_27593_ES	PRPF6	-0.0357459	0.664091	-0.0491693	0.550159
CGRRF1_27593_ES	SEC31B	-0.0471999	0.566264	-0.0104974	0.898549
CGRRF1_27593_ES	RNPS1	0.105758	0.197731	0.0647754	0.430975
CGRRF1_27593_ES	CELF4	-0.00887923	0.914122	0.0282508	0.731468
CGRRF1_27593_ES	THOC3	0.17488	0.032319	0.140689	0.0859395
CGRRF1_27593_ES	ZC3H13	-0.119956	0.143701	-0.0764281	0.352589
CGRRF1_27593_ES	CPSF3	0.0682267	0.406776	0.0353727	0.667388
CGRRF1_27593_ES	RBMX2	0.166953	0.0411513	0.0781318	0.341928
CGRRF1_27593_ES	WTAP	-0.209684	0.0100152	-0.195741	0.0163707
CGRRF1_27593_ES	SNRNP48	0.0410515	0.617934	0.0339997	0.679573
CGRRF1_27593_ES	GEMIN2	-0.0502459	0.54145	-0.026302	0.749353
CGRRF1_27593_ES	DHX57	0.0899835	0.273485	0.0444429	0.589179
CGRRF1_27593_ES	POLR2G	0.0176158	0.830578	-0.0110813	0.892939
CGRRF1_27593_ES	ZNF131	-0.0166635	0.83961	-0.0597758	0.467455
CGRRF1_27593_ES	NONO	0.0555416	0.499629	0.021802	0.791151
CGRRF1_27593_ES	RBM7	-0.0749757	0.36184	-0.0577417	0.482767
CGRRF1_27593_ES	SAP30BP	0.0140389	0.864609	0.0241654	0.769116
CGRRF1_27593_ES	NUP214	-0.177896	0.0294095	-0.172704	0.0345668
CGRRF1_27593_ES	ELAVL4	-0.0716145	0.383822	0.0565279	0.492032
CGRRF1_27593_ES	RBM5	-0.139931	0.0876602	-0.118766	0.147747
CGRRF1_27593_ES	NUP43	-0.127236	0.12076	-0.0993387	0.226486
CGRRF1_27593_ES	PAPOLA	-0.167385	0.0406234	-0.174554	0.0326478
CGRRF1_27593_ES	NXF2	0.0703669	0.392182	0.0554231	0.500546
CGRRF1_27593_ES	NCBP1	-0.0284328	0.729804	-0.0833654	0.310469
CGRRF1_27593_ES	KHDRBS1	-0.00599912	0.941918	-0.0335135	0.683909
CGRRF1_27593_ES	CPSF1	-0.0167099	0.839169	0.00395259	0.961713
CGRRF1_27593_ES	YBX1	0.162471	0.0469864	0.152464	0.0625207
CGRRF1_27593_ES	BCAS1	-0.147174	0.0722993	-0.201468	0.0134273
CGRRF1_27593_ES	POM121C	-0.0714287	0.38506	-0.0982982	0.231411
CGRRF1_27593_ES	NOVA1	-0.209415	0.0101134	-0.195766	0.0163565
CGRRF1_27593_ES	THRAP3	-0.0532355	0.517629	-0.0947838	0.248603
CGRRF1_27593_ES	RBFOX2	-0.163224	0.0459604	-0.100202	0.222454
CGRRF1_27593_ES	SRSF10	-0.177415	0.0298581	-0.118061	0.150183
CGRRF1_27593_ES	SNRNP25	0.137844	0.0925397	0.0527083	0.521791
CGRRF1_27593_ES	TRA2B	-0.0840839	0.306303	-0.0890936	0.278277
CGRRF1_27593_ES	BUD13	-0.00926081	0.910447	0.0185605	0.821639
CGRRF1_27593_ES	TRIM24	0.0647327	0.431279	-0.00311647	0.969808
CGRRF1_27593_ES	DAZAP1	0.0969946	0.237688	0.0638306	0.437741
CGRRF1_27593_ES	HNRNPR	-0.0895289	0.275926	-0.108292	0.187139
CGRRF1_27593_ES	SF3B1	-0.132286	0.10659	-0.121599	0.138255
CGRRF1_27593_ES	SSB	0.0411245	0.617309	0.0555169	0.49982
CGRRF1_27593_ES	TRA2A	0.0310109	0.706383	0.00247943	0.975977
CGRRF1_27593_ES	CLP1	0.0457001	0.578677	0.014383	0.861323
CGRRF1_27593_ES	DDX41	0.0308351	0.707972	0.00130577	0.987347
CGRRF1_27593_ES	SNRNP40	-0.0788745	0.337344	-0.105911	0.197078
CGRRF1_27593_ES	PRPF8	0.04937	0.54853	0.0269826	0.743091
CGRRF1_27593_ES	SFSWAP	0.0623072	0.448776	0.0423469	0.606879
CGRRF1_27593_ES	PTBP1	0.0345148	0.674991	-0.00728493	0.929498
CGRRF1_27593_ES	ESRP2	-0.0492406	0.54958	-0.122181	0.136362
CGRRF1_27593_ES	SPEN	-0.249531	0.00207408	-0.2071	0.0109949
CGRRF1_27593_ES	AQR	-0.183404	0.0246696	-0.216976	0.00765264
CGRRF1_27593_ES	SRSF9	0.112235	0.171496	0.0900301	0.273235
CGRRF1_27593_ES	C17orf85	0.00145664	0.985885	-0.0537882	0.513285
CGRRF1_27593_ES	RNF40	-0.0181168	0.825835	-0.0877556	0.285587
CGRRF1_27593_ES	HNRNPD	0.0959063	0.243019	0.0550102	0.503747
CGRRF1_27593_ES	SRSF7	0.00951962	0.907955	-0.0246231	0.764869
CGRRF1_27593_ES	PPP1R8	-0.0938325	0.253406	-0.0921325	0.262145
CGRRF1_27593_ES	SYNCRIP	-0.0890245	0.278651	-0.0666022	0.418065
CGRRF1_27593_ES	NUP88	0.0464965	0.57207	0.00232275	0.977495
CGRRF1_27593_ES	PRPF40B	-0.0575491	0.484231	-0.0602135	0.464195
CGRRF1_27593_ES	NUDT21	-0.054523	0.507539	-0.0571864	0.486994
CGRRF1_27593_ES	SNRNP70	0.0570016	0.488405	0.040181	0.625412
CGRRF1_27593_ES	DHX36	-0.0314556	0.702371	-0.0406399	0.621464
CGRRF1_27593_ES	RBM14	0.0546723	0.506376	0.0619234	0.451581
CGRRF1_27593_ES	ZRSR2	-0.00774776	0.925031	-0.0398936	0.627889
CGRRF1_27593_ES	PRMT5	-0.0111256	0.892514	-0.0284736	0.729432
CGRRF1_27593_ES	NUMA1	-0.118834	0.147511	-0.0955425	0.244819
CGRRF1_27593_ES	UPF3B	-0.0596461	0.468423	-0.0611425	0.457317
CGRRF1_27593_ES	NUP107	0.0716244	0.383755	-0.0546786	0.506327
CGRRF1_27593_ES	ZMAT2	-0.0733465	0.372395	-0.105974	0.196809
CGRRF1_27593_ES	EIF2S2	0.0738542	0.369086	0.0409825	0.618525
CGRRF1_27593_ES	MFSD11	0.0269894	0.743028	0.0555302	0.499717
CGRRF1_27593_ES	PTBP3	-0.129684	0.113717	-0.12284	0.134245
CGRRF1_27593_ES	RBM8A	0.0771723	0.347907	0.0301754	0.713945
CGRRF1_27593_ES	PTBP2	-0.0296406	0.7188	0.0284045	0.730063
CGRRF1_27593_ES	GTF2F2	0.0195038	0.812738	0.0856185	0.297528
CGRRF1_27593_ES	RBM17	0.0676925	0.410469	0.0762261	0.353867
CGRRF1_27593_ES	CWC22	-0.0484409	0.556089	-0.0330362	0.688174
CGRRF1_27593_ES	SMN1	0.0783668	0.340473	-0.0025173	0.97561
CGRRF1_27593_ES	TFIP11	-0.147506	0.0716515	-0.160941	0.0491282
CGRRF1_27593_ES	EIF3A	0.00123433	0.988039	-0.0308699	0.707657
CGRRF1_27593_ES	NUP93	0.0904214	0.271148	0.0578476	0.481964
CGRRF1_27593_ES	ZC3H11A	-0.120646	0.141393	-0.116388	0.156088
CGRRF1_27593_ES	SEH1L	0.0790636	0.336184	0.142556	0.0818167
CGRRF1_27593_ES	RP9	0.110605	0.177838	0.119077	0.14668
CGRRF1_27593_ES	SNRPG	0.0417881	0.611637	-0.00392205	0.962008
CGRRF1_27593_ES	TAF15	0.0572372	0.486607	0.025027	0.761128
CGRRF1_27593_ES	CCDC12	0.0378661	0.645481	0.0273987	0.73927
CGRRF1_27593_ES	LSM8	0.0585279	0.476817	0.044941	0.585008
CGRRF1_27593_ES	ELAVL2	-0.074541	0.364638	0.0527329	0.521596
CGRRF1_27593_ES	PRPF39	-0.166439	0.0417883	-0.178371	0.0289731
CGRRF1_27593_ES	NUP50	-0.0527544	0.521426	-0.0501986	0.541831
CGRRF1_27593_ES	CD2BP2	0.0633989	0.440852	-0.0240936	0.769783
CGRRF1_27593_ES	GCFC2	-0.0943833	0.250618	-0.0605164	0.461946
CGRRF1_27593_ES	ESRP1	-0.0546026	0.506919	-0.00518312	0.949807
CGRRF1_27593_ES	CTNNBL1	0.0426807	0.604045	0.0287201	0.727182
CGRRF1_27593_ES	RBM47	-0.167634	0.0403214	-0.216645	0.007748
CGRRF1_27593_ES	DGCR14	0.0728986	0.37533	0.0642274	0.434892
CGRRF1_27593_ES	SNRPF	0.144908	0.0768511	0.0787393	0.338176
CGRRF1_27593_ES	DDX1	0.0463107	0.573609	0.0380973	0.643465
CGRRF1_27593_ES	LSM5	0.07113	0.387055	0.0374083	0.649481
CGRRF1_27593_ES	DNAJC6	-0.0891871	0.27777	-0.00108855	0.989452
CGRRF1_27593_ES	PLRG1	0.00378927	0.963294	-0.0445375	0.588386
CGRRF1_27593_ES	CPSF2	-0.133168	0.104253	-0.118979	0.147015
CGRRF1_27593_ES	RBMXL3	-0.0365211	0.657262	0.027847	0.735162
CGRRF1_27593_ES	SYF2	-0.195233	0.0166569	-0.196642	0.0158735
CGRRF1_27593_ES	HNRNPU	0.0148518	0.85685	-0.00821986	0.920478
CGRRF1_27593_ES	RBMXL1	0.0477308	0.5619	0.0467637	0.569861
CGRRF1_27593_ES	ZNF830	-0.0174698	0.831962	-0.0172723	0.833833
CGRRF1_27593_ES	HSPB1	-0.0515931	0.530649	-0.0602718	0.463762
CGRRF1_27593_ES	LSM1	0.0570049	0.48838	0.0279765	0.733976
CGRRF1_27593_ES	SARNP	-0.0124495	0.879814	-0.0206661	0.801801
CGRRF1_27593_ES	FUBP1	0.00579008	0.943938	-0.0341654	0.678098
CGRRF1_27593_ES	SUGP2	-0.060031	0.465552	-0.0372853	0.650558
CGRRF1_27593_ES	BCAS2	-0.107875	0.188855	-0.0641575	0.435393
CGRRF1_27593_ES	POLR2D	-0.0757024	0.357193	-0.0373685	0.649829
CGRRF1_27593_ES	BUD31	0.021196	0.796828	0.0210588	0.798115
CGRRF1_27593_ES	PABPN1	0.115267	0.160138	0.107091	0.192108
CGRRF1_27593_ES	PRPF40A	-0.15034	0.0663096	-0.143434	0.0799344
CGRRF1_27593_ES	PSIP1	0.058289	0.478621	0.0886503	0.280685
CGRRF1_27593_ES	WDR83	0.0692288	0.399904	0.0895214	0.275966
CGRRF1_27593_ES	LUC7L	0.00633093	0.938711	0.00154299	0.985049
CGRRF1_27593_ES	DDX18	-0.140574	0.0861974	-0.0865724	0.292158
CGRRF1_27593_ES	SNRPC	0.0823585	0.316369	0.0801434	0.329605
CGRRF1_27593_ES	RBM26	-0.024899	0.762313	0.0171077	0.835394
CGRRF1_27593_ES	RNF34	0.065612	0.425034	0.00668726	0.935269
CGRRF1_27593_ES	DDX39B	-0.0359881	0.661954	-0.0194192	0.813535
CGRRF1_27593_ES	CDK11A	0.0798865	0.331162	0.0672687	0.413411
CGRRF1_27593_ES	RNMT	0.0449204	0.58518	0.0155373	0.850319
CGRRF1_27593_ES	NRIP2	-0.0973563	0.235935	-0.0967072	0.239088
CGRRF1_27593_ES	RAE1	-0.0784265	0.340104	-0.0893908	0.27667
CGRRF1_27593_ES	HTATSF1	0.121638	0.138126	0.0674706	0.412008
CGRRF1_27593_ES	TXNL4A	0.0753772	0.359268	0.0666798	0.417521
CGRRF1_27593_ES	DDX19A	-0.0679579	0.408631	-0.0789717	0.336747
CGRRF1_27593_ES	HSPA8	-0.00737613	0.928618	-0.0333799	0.685101
CGRRF1_27593_ES	FAM50B	0.0985541	0.230193	0.11264	0.169943
CGRRF1_27593_ES	AGGF1	-0.172013	0.0353072	-0.232239	0.00423971
CGRRF1_27593_ES	HNRNPA1	0.0284095	0.730017	0.010942	0.894277
CGRRF1_27593_ES	CSTF3	0.108986	0.184312	0.0489876	0.551635
CGRRF1_27593_ES	NXF1	-0.0619522	0.45137	-0.00259789	0.97483
CGRRF1_27593_ES	SF3A2	0.0787185	0.338303	0.0805382	0.32722
CGRRF1_27593_ES	WBP11	0.00183822	0.982189	-0.0454288	0.580936
CGRRF1_27593_ES	TOP1MT	0.102466	0.212127	0.110842	0.176907
CGRRF1_27593_ES	TARDBP	-0.0856235	0.297499	-0.0761628	0.354268
CGRRF1_27593_ES	DHX8	-0.0503787	0.540381	-0.101322	0.217303
CGRRF1_27593_ES	CELF5	0.149398	0.0680478	0.0737599	0.3697
CGRRF1_27593_ES	GRSF1	0.0180372	0.826588	0.0138733	0.866191
CGRRF1_27593_ES	CWC15	0.0370233	0.652853	0.0879938	0.284276
CGRRF1_27593_ES	BUB3	-0.0207116	0.801374	-0.100299	0.222008
CGRRF1_27593_ES	SF3B3	0.00226294	0.978074	-0.0201152	0.806981
CGRRF1_27593_ES	UBL5	0.115828	0.158101	0.0588681	0.474255
CGRRF1_27593_ES	DHX16	0.00242885	0.976467	0.00389424	0.962278
CGRRF1_27593_ES	NKAP	0.05879	0.474842	-0.0531599	0.518225
CGRRF1_27593_ES	SF3B4	0.183796	0.0243592	0.157154	0.0547836
CGRRF1_27593_ES	NOSIP	0.0755796	0.357976	0.0389032	0.636457
CGRRF1_27593_ES	LUZP4	-0.0598069	0.467222	0.0438342	0.594295
CGRRF1_27593_ES	POLR2C	-0.00359682	0.965157	-0.0369083	0.653862
CGRRF1_27593_ES	TMED10	-0.14888	0.0690198	-0.11636	0.156188
CGRRF1_27593_ES	NUP37	0.106989	0.192534	0.106886	0.192965
CGRRF1_27593_ES	NUP153	-0.000902522	0.991254	-0.0148314	0.857045
CGRRF1_27593_ES	HNRNPDL	-0.0595996	0.46877	-0.076676	0.351025
CGRRF1_27593_ES	NUP62	0.0671749	0.414065	0.0214604	0.79435
CGRRF1_27593_ES	TOPORS	-0.0482418	0.557716	-0.0167766	0.838536
CGRRF1_27593_ES	RBM22	-0.104722	0.202181	-0.125888	0.12478
CGRRF1_27593_ES	PSKH1	-0.0497416	0.545521	-0.0819545	0.318757
CGRRF1_27593_ES	SRSF2	-0.0208741	0.799848	-0.0343706	0.676273
CGRRF1_27593_ES	LSM6	0.107931	0.188622	0.0817225	0.320134
CGRRF1_27593_ES	ELAVL1	0.0848271	0.302032	0.0690297	0.401263
CGRRF1_27593_ES	U2AF1	-0.0814692	0.321641	-0.000315544	0.996942
CGRRF1_27593_ES	CELF6	-0.0731011	0.374001	0.0210484	0.798213
CGRRF1_27593_ES	SNURF	-0.0726467	0.376987	-0.0398716	0.628078
ITGB3_42068_AT	CWC27	0.104224	0.204347	0.0889075	0.279286
ITGB3_42068_AT	RBM15B	0.105284	0.199758	0.0783634	0.340494
ITGB3_42068_AT	PCBP3	0.00128185	0.987579	0.0278572	0.735068
ITGB3_42068_AT	DHX15	-0.0988837	0.22863	-0.083919	0.307255
ITGB3_42068_AT	DDX21	-0.085418	0.298664	-0.0817414	0.320021
ITGB3_42068_AT	THOC1	0.190651	0.019443	0.169606	0.0379941
ITGB3_42068_AT	POLR2I	0.215475	0.00809397	0.23829	0.00331995
ITGB3_42068_AT	SNRNP35	0.158988	0.051981	0.187654	0.0214752
ITGB3_42068_AT	INTS4	0.244652	0.00255052	0.243881	0.00263426
ITGB3_42068_AT	C9orf78	0.143395	0.0800175	0.167071	0.0410067
ITGB3_42068_AT	ZC3H18	0.0417623	0.611857	0.0367961	0.654847
ITGB3_42068_AT	HSPA1L	0.18822	0.0210778	0.208573	0.0104267
ITGB3_42068_AT	PCBP1	0.102313	0.212814	0.0862161	0.294156
ITGB3_42068_AT	PRPF19	0.137	0.0945735	0.100685	0.220221
ITGB3_42068_AT	RBM4	0.0671184	0.414458	0.0875578	0.286679
ITGB3_42068_AT	ZC3H4	0.0862608	0.293905	0.0941615	0.251738
ITGB3_42068_AT	SLBP	0.0394742	0.631511	0.073205	0.373321
ITGB3_42068_AT	WDR77	0.127835	0.119007	0.118204	0.149685
ITGB3_42068_AT	ZCCHC8	0.167492	0.0404931	0.18869	0.0207531
ITGB3_42068_AT	SRRM2	-0.0172152	0.834375	-0.0450151	0.584389
ITGB3_42068_AT	ILF3	0.125555	0.125786	0.125656	0.12548
ITGB3_42068_AT	NUP210	0.0695203	0.397917	0.0966663	0.239287
ITGB3_42068_AT	KIN	0.0820792	0.318019	0.0900013	0.27339
ITGB3_42068_AT	QKI	-0.251016	0.00194597	-0.260375	0.00129115
ITGB3_42068_AT	PRCC	0.216693	0.00773425	0.197759	0.0152749
ITGB3_42068_AT	SNRPN	0.0357104	0.664404	0.0222215	0.787227
ITGB3_42068_AT	POLR2E	0.0247605	0.763596	-0.0156306	0.849431
ITGB3_42068_AT	TNPO1	-0.165239	0.0433063	-0.1518	0.0636856
ITGB3_42068_AT	ISY1-RAB43	-0.0671689	0.414107	-0.0637842	0.438074
ITGB3_42068_AT	POLR2H	0.0832295	0.311261	0.125979	0.124503
ITGB3_42068_AT	HSPA5	-0.0777981	0.344	-0.0872558	0.28835
ITGB3_42068_AT	CIRBP	0.0884262	0.281907	0.0959114	0.242994
ITGB3_42068_AT	CWC25	0.260274	0.00129697	0.219426	0.00697813
ITGB3_42068_AT	SNRPE	0.191355	0.0189904	0.19439	0.0171417
ITGB3_42068_AT	DDX3Y	-0.0068353	0.933839	0.0804937	0.327488
ITGB3_42068_AT	SF3B5	0.124821	0.128032	0.118792	0.147656
ITGB3_42068_AT	MSI2	0.0976054	0.234732	0.0789618	0.336808
ITGB3_42068_AT	KIAA1429	-0.0195406	0.81239	0.000516428	0.994996
ITGB3_42068_AT	NUP98	0.0920122	0.262771	0.0838945	0.307397
ITGB3_42068_AT	ALYREF	0.0635644	0.439658	0.0385034	0.63993
ITGB3_42068_AT	HNRNPL	0.12387	0.130987	0.139675	0.0882464
ITGB3_42068_AT	PPIE	0.0350615	0.670142	-0.0167856	0.838451
ITGB3_42068_AT	MATR3	-0.0154035	0.851593	-0.0815535	0.321139
ITGB3_42068_AT	NUP85	0.178104	0.0292177	0.137571	0.0931917
ITGB3_42068_AT	NXT1	0.133017	0.104651	0.148447	0.0698411
ITGB3_42068_AT	INTS7	0.00585099	0.943349	0.0210221	0.798459
ITGB3_42068_AT	FMR1	0.0589135	0.473914	0.0354588	0.666626
ITGB3_42068_AT	ISY1	-0.0653707	0.426743	0.0291042	0.72368
ITGB3_42068_AT	SDE2	-0.0742832	0.366304	-0.064995	0.429411
ITGB3_42068_AT	GEMIN5	0.100322	0.221899	0.0588072	0.474713
ITGB3_42068_AT	DICER1	-0.10572	0.197894	-0.0703242	0.39247
ITGB3_42068_AT	NUP133	0.0376874	0.647041	0.0360662	0.661266
ITGB3_42068_AT	SNRPD2	0.141675	0.083741	0.185898	0.022749
ITGB3_42068_AT	SART1	0.0932318	0.25647	0.0707343	0.389709
ITGB3_42068_AT	HNRNPA2B1	0.199846	0.01421	0.193924	0.0174151
ITGB3_42068_AT	JUP	0.0592495	0.471391	0.0986553	0.229712
ITGB3_42068_AT	FUBP3	-0.110394	0.178676	-0.067202	0.413876
ITGB3_42068_AT	DHX30	0.0446265	0.587641	0.0895084	0.276036
ITGB3_42068_AT	CSTF1	0.0979894	0.232887	0.115894	0.157862
ITGB3_42068_AT	CDK12	-0.0266255	0.746375	-0.0387395	0.637878
ITGB3_42068_AT	MBNL1	-0.0875817	0.286546	-0.0614063	0.455375
ITGB3_42068_AT	CCDC94	0.156722	0.0554626	0.146457	0.0737152
ITGB3_42068_AT	U2SURP	0.066345	0.419869	0.0952344	0.246351
ITGB3_42068_AT	POLR2F	0.0305404	0.710638	0.025765	0.754306
ITGB3_42068_AT	PPWD1	0.0395346	0.630989	0.0717138	0.383161
ITGB3_42068_AT	ZRSR1	0.0108938	0.894739	-0.0776189	0.345116
ITGB3_42068_AT	GNB2L1	0.179397	0.0280474	0.18672	0.0221446
ITGB3_42068_AT	CSTF2	0.0880671	0.283874	0.0782281	0.341331
ITGB3_42068_AT	NUP188	-0.104639	0.202544	-0.110194	0.179469
ITGB3_42068_AT	SMNDC1	0.105858	0.197303	0.0962341	0.241405
ITGB3_42068_AT	NOVA2	-0.253461	0.00175074	-0.212379	0.00907597
ITGB3_42068_AT	CCAR1	0.142728	0.0814453	0.142397	0.082161
ITGB3_42068_AT	PPIG	0.178225	0.0291065	0.197895	0.0152037
ITGB3_42068_AT	DDX50	0.161088	0.0489194	0.120604	0.141533
ITGB3_42068_AT	DDX6	-0.0167707	0.838592	-0.0106315	0.89726
ITGB3_42068_AT	RNGTT	-0.0314826	0.702127	-0.0315132	0.701851
ITGB3_42068_AT	RBM45	0.261844	0.00120897	0.28619	0.000384748
ITGB3_42068_AT	SNRPA	0.21761	0.00747271	0.220597	0.00667481
ITGB3_42068_AT	CSTF2T	-0.0990295	0.227942	-0.0831811	0.311543
ITGB3_42068_AT	CELF1	0.0551301	0.502816	0.0635395	0.439837
ITGB3_42068_AT	ZMYM3	0.211107	0.00950921	0.20444	0.0120907
ITGB3_42068_AT	SMC1A	-0.0440451	0.59252	-0.0410749	0.617733
ITGB3_42068_AT	FYTTD1	-0.0158142	0.847683	-0.00254661	0.975326
ITGB3_42068_AT	USP39	0.0929509	0.257912	0.0819332	0.318883
ITGB3_42068_AT	PPIL2	0.0852776	0.299462	0.119869	0.143995
ITGB3_42068_AT	TIA1	0.165124	0.043455	0.179138	0.0282785
ITGB3_42068_AT	FRG1	0.174274	0.0329319	0.163741	0.0452662
ITGB3_42068_AT	PRPF4	-0.0561738	0.494753	-0.0500166	0.543299
ITGB3_42068_AT	DHX34	0.221098	0.00654849	0.212562	0.00901507
ITGB3_42068_AT	SKIV2L2	-0.0833077	0.310805	-0.0125179	0.879159
ITGB3_42068_AT	PRPF38A	0.0308035	0.708258	-0.00206734	0.979969
ITGB3_42068_AT	THOC5	-0.0254325	0.757377	-0.0725968	0.377315
ITGB3_42068_AT	NXF2B	0.0151683	0.853833	-0.0149391	0.856018
ITGB3_42068_AT	POLDIP3	-0.11351	0.166648	-0.127908	0.118793
ITGB3_42068_AT	EIF4E	-0.0985637	0.230147	-0.0947734	0.248655
ITGB3_42068_AT	SNRPD1	0.195749	0.0163661	0.192202	0.0184579
ITGB3_42068_AT	SF1	-0.052106	0.526566	-0.0464224	0.572683
ITGB3_42068_AT	THOC7	0.142664	0.0815835	0.171364	0.0360152
ITGB3_42068_AT	RBM23	0.073364	0.372281	0.00950935	0.908054
ITGB3_42068_AT	ZNF346	0.176223	0.0309949	0.115227	0.160284
ITGB3_42068_AT	RBBP6	0.0451634	0.58315	0.0504859	0.539518
ITGB3_42068_AT	HSPA2	0.0357833	0.66376	0.0394117	0.632052
ITGB3_42068_AT	WBP4	-0.164395	0.0444023	-0.174026	0.0331863
ITGB3_42068_AT	SNRPD3	0.0566396	0.491176	0.107116	0.192
ITGB3_42068_AT	POLR2A	-0.0705746	0.390783	-0.115032	0.160997
ITGB3_42068_AT	RBM3	-0.0779616	0.342983	-0.045468	0.58061
ITGB3_42068_AT	CDC5L	-0.0283091	0.730934	-0.0266255	0.746374
ITGB3_42068_AT	RBM25	-0.0243693	0.767223	0.00598278	0.942076
ITGB3_42068_AT	PPP1CA	0.0801573	0.329521	0.0639062	0.437197
ITGB3_42068_AT	PPIL1	0.0510588	0.53492	0.0529492	0.519887
ITGB3_42068_AT	DNAJC8	0.0210287	0.798397	0.0540478	0.511251
ITGB3_42068_AT	ZCRB1	0.166027	0.0423047	0.171386	0.0359911
ITGB3_42068_AT	CASC3	0.0497699	0.545292	0.0294226	0.720781
ITGB3_42068_AT	LSM7	0.120464	0.142001	0.0717486	0.38293
ITGB3_42068_AT	SREK1	0.012902	0.87548	-0.00463325	0.955126
ITGB3_42068_AT	DHX9	-0.000986721	0.990439	0.00203429	0.980289
ITGB3_42068_AT	LSM10	0.0901561	0.272562	0.0667941	0.416722
ITGB3_42068_AT	GPATCH3	0.150106	0.0667373	0.105792	0.197586
ITGB3_42068_AT	HNRNPA1L2	0.20266	0.0128764	0.242319	0.00281154
ITGB3_42068_AT	SF3B2	0.144216	0.0782862	0.0976651	0.234445
ITGB3_42068_AT	DDX19B	0.0482622	0.557549	0.0626353	0.446386
ITGB3_42068_AT	POLR2J	0.105245	0.199926	0.0967023	0.239112
ITGB3_42068_AT	NDC1	0.00694616	0.932769	-0.0415705	0.613495
ITGB3_42068_AT	PRPF31	0.064464	0.433198	0.0607444	0.460258
ITGB3_42068_AT	POLR2L	0.143754	0.0792568	0.168919	0.0387912
ITGB3_42068_AT	ZFR	-0.107309	0.191197	-0.0555628	0.499465
ITGB3_42068_AT	DDX5	0.0391364	0.634435	0.0274873	0.738458
ITGB3_42068_AT	MSI1	0.17862	0.028746	0.151543	0.0641413
ITGB3_42068_AT	NUP54	0.0261223	0.751009	0.0226486	0.783237
ITGB3_42068_AT	CLNS1A	0.254137	0.00170003	0.264276	0.00108338
ITGB3_42068_AT	HNRNPK	0.00198589	0.980758	0.0416737	0.612613
ITGB3_42068_AT	SLU7	0.201064	0.0136188	0.206139	0.0113803
ITGB3_42068_AT	HNRNPUL2	0.0581063	0.480003	0.082207	0.317263
ITGB3_42068_AT	CSN3	0.126631	0.122551	0.0224304	0.785275
ITGB3_42068_AT	RNPC3	0.180449	0.0271243	0.140785	0.0857222
ITGB3_42068_AT	TTC14	0.0563693	0.493249	0.0606519	0.460942
ITGB3_42068_AT	LUC7L2	-0.122081	0.136686	-0.0861206	0.294693
ITGB3_42068_AT	FAM50A	-0.00225435	0.978157	0.0106758	0.896834
ITGB3_42068_AT	TIAL1	0.0909579	0.268303	0.0936889	0.254136
ITGB3_42068_AT	ZC3HAV1	0.0540332	0.511366	0.0490613	0.551036
ITGB3_42068_AT	C19orf43	0.217125	0.00761009	0.243592	0.00266627
ITGB3_42068_AT	NUP35	0.0607713	0.460058	0.0585565	0.476601
ITGB3_42068_AT	PUF60	-0.00567854	0.945016	-0.0338423	0.680976
ITGB3_42068_AT	HNRNPA3	0.078831	0.337611	0.0895591	0.275763
ITGB3_42068_AT	KHDRBS2	0.0444669	0.588978	-0.0269309	0.743566
ITGB3_42068_AT	MBNL2	-0.0441482	0.591654	-0.0101962	0.901445
ITGB3_42068_AT	LSM2	0.194651	0.0169907	0.210564	0.00969956
ITGB3_42068_AT	SNRNP200	-0.0684518	0.405227	-0.0352951	0.668075
ITGB3_42068_AT	HNRNPUL1	0.0943856	0.250606	0.0610478	0.458016
ITGB3_42068_AT	INTS3	-0.0258041	0.753944	-0.0790851	0.336052
ITGB3_42068_AT	DDX23	0.108154	0.187707	0.081504	0.321433
ITGB3_42068_AT	HSPA1A	-0.03645	0.657887	0.0194186	0.813541
ITGB3_42068_AT	IGF2BP3	-0.0292639	0.722226	0.0184415	0.822764
ITGB3_42068_AT	SRSF1	0.107149	0.191864	0.138366	0.0912995
ITGB3_42068_AT	MOV10	0.168875	0.0388428	0.129169	0.115172
ITGB3_42068_AT	GPATCH8	-0.0067097	0.935052	-0.00380061	0.963184
ITGB3_42068_AT	DHX35	0.130162	0.112382	0.113923	0.165102
ITGB3_42068_AT	LENG1	0.0522767	0.52521	0.0560956	0.495355
ITGB3_42068_AT	FUS	0.193984	0.0173797	0.204049	0.0122595
ITGB3_42068_AT	SNRPB	0.127365	0.12038	0.140943	0.0853687
ITGB3_42068_AT	MBNL3	0.140255	0.0869213	0.115329	0.159913
ITGB3_42068_AT	DDX26B	0.15132	0.0645382	0.109072	0.183966
ITGB3_42068_AT	CACTIN	0.109967	0.180371	0.0829691	0.312782
ITGB3_42068_AT	CLK4	0.173005	0.0342482	0.16454	0.044212
ITGB3_42068_AT	PQBP1	0.130615	0.111126	0.123408	0.132441
ITGB3_42068_AT	HNRNPH1	0.119525	0.145156	0.0674028	0.412479
ITGB3_42068_AT	HSPA6	-0.0982276	0.231748	-0.104696	0.202295
ITGB3_42068_AT	CPSF7	0.0931056	0.257118	0.0914626	0.265645
ITGB3_42068_AT	CPSF4	0.127543	0.119858	0.0775033	0.345836
ITGB3_42068_AT	CFAP20	0.107721	0.189487	0.122664	0.134807
ITGB3_42068_AT	IK	0.141416	0.0843151	0.123025	0.133657
ITGB3_42068_AT	DDX46	0.0074973	0.927448	-0.0163972	0.842139
ITGB3_42068_AT	HNRNPF	-0.0363362	0.658888	-0.00862565	0.916566
ITGB3_42068_AT	ZCCHC10	0.0621136	0.450189	0.0504236	0.540019
ITGB3_42068_AT	MYEF2	0.0851051	0.300444	0.0871458	0.288961
ITGB3_42068_AT	SRSF11	0.064064	0.436064	0.0873767	0.28768
ITGB3_42068_AT	HNRNPH3	0.140523	0.086313	0.15789	0.0536443
ITGB3_42068_AT	TPR	0.0491458	0.550349	0.0410679	0.617794
ITGB3_42068_AT	RALYL	0.146482	0.0736655	-0.0410803	0.617687
ITGB3_42068_AT	PRMT2	0.154576	0.0589337	0.122265	0.136092
ITGB3_42068_AT	SNIP1	-0.0197113	0.810782	-0.0396175	0.630273
ITGB3_42068_AT	CXorf56	0.194693	0.0169661	0.175591	0.0316125
ITGB3_42068_AT	SYMPK	0.146829	0.0729773	0.0884108	0.281991
ITGB3_42068_AT	HNRNPC	0.111243	0.175334	0.143158	0.0805227
ITGB3_42068_AT	POLR2K	0.0813414	0.322403	0.0930518	0.257394
ITGB3_42068_AT	SRPK1	-0.0134692	0.870053	0.00898107	0.913141
ITGB3_42068_AT	KHDRBS3	-0.120087	0.143261	-0.136004	0.0970169
ITGB3_42068_AT	PSEN1	-0.121598	0.138258	-0.0591386	0.472222
ITGB3_42068_AT	ACIN1	0.0228813	0.781067	-0.036638	0.656234
ITGB3_42068_AT	SRRM1	-0.0387026	0.638199	-0.024249	0.768339
ITGB3_42068_AT	SRSF8	0.144931	0.0768043	0.145364	0.0759164
ITGB3_42068_AT	SMU1	-0.0382634	0.642018	-0.0163566	0.842526
ITGB3_42068_AT	PPIH	0.0798248	0.331537	0.0813017	0.32264
ITGB3_42068_AT	MAGOH	0.1316	0.108434	0.104869	0.201546
ITGB3_42068_AT	RNF213	-0.00653547	0.936735	-0.0420701	0.609234
ITGB3_42068_AT	FAM32A	0.185072	0.0233709	0.203935	0.0123091
ITGB3_42068_AT	THOC2	0.00946008	0.908528	0.000539952	0.994768
ITGB3_42068_AT	CLK1	0.113782	0.165627	0.122254	0.136127
ITGB3_42068_AT	CRNKL1	0.153598	0.0605735	0.14535	0.0759449
ITGB3_42068_AT	DDX42	0.013535	0.869424	0.0104614	0.898895
ITGB3_42068_AT	YBX3	-0.00439846	0.957398	-0.0253879	0.757789
ITGB3_42068_AT	PCBP4	0.0258023	0.753961	0.0510621	0.534893
ITGB3_42068_AT	NUP205	-0.0864759	0.292698	-0.0694674	0.398277
ITGB3_42068_AT	C1QBP	0.0925687	0.259883	0.0949091	0.247976
ITGB3_42068_AT	CELF2	-0.00973031	0.905927	-0.024544	0.765602
ITGB3_42068_AT	PHF5A	-0.113528	0.166581	-0.0635982	0.439414
ITGB3_42068_AT	SRSF6	0.11262	0.170022	0.136676	0.0953613
ITGB3_42068_AT	DHX38	-0.064096	0.435834	-0.115512	0.159248
ITGB3_42068_AT	FRA10AC1	0.282149	0.000468685	0.216395	0.00782086
ITGB3_42068_AT	INTS6	-0.140914	0.0854328	-0.124729	0.128317
ITGB3_42068_AT	PRMT1	0.114655	0.162384	0.122237	0.136181
ITGB3_42068_AT	ZMAT5	-0.002057	0.980069	-0.0215596	0.79342
ITGB3_42068_AT	SNRNP27	0.128887	0.115975	0.105383	0.199331
ITGB3_42068_AT	CPSF6	0.102319	0.21279	0.06545	0.426181
ITGB3_42068_AT	HNRNPCL1	0.103843	0.206016	0.172947	0.0343098
ITGB3_42068_AT	HNRNPLL	-0.0199175	0.80884	-0.0321614	0.696018
ITGB3_42068_AT	SRP54	-0.0168649	0.837698	-0.0342355	0.677474
ITGB3_42068_AT	SRPK2	0.0141554	0.863495	-0.00916934	0.911328
ITGB3_42068_AT	POLR2B	-0.0535336	0.515284	-0.0231478	0.778581
ITGB3_42068_AT	SPOP	0.168317	0.0395019	0.130889	0.110373
ITGB3_42068_AT	PCBP2	0.169058	0.0386286	0.182295	0.0255678
ITGB3_42068_AT	PABPC1	0.0368518	0.654357	-0.00663547	0.935769
ITGB3_42068_AT	PNN	0.0269722	0.743187	0.0634787	0.440276
ITGB3_42068_AT	ARGLU1	0.12112	0.139826	0.157241	0.0546483
ITGB3_42068_AT	GPATCH1	0.219658	0.00691695	0.203792	0.0123716
ITGB3_42068_AT	EFTUD2	0.0351468	0.669387	0.0170057	0.836362
ITGB3_42068_AT	LSM3	0.0978401	0.233604	0.103191	0.208896
ITGB3_42068_AT	SF3A1	-0.113642	0.166154	-0.101645	0.215832
ITGB3_42068_AT	RBM39	0.190883	0.0192923	0.180148	0.0273854
ITGB3_42068_AT	RBM27	0.068594	0.404249	0.105489	0.19888
ITGB3_42068_AT	SF3A3	-0.00851247	0.917657	0.023474	0.775544
ITGB3_42068_AT	CDK10	0.105071	0.200676	0.0767533	0.350538
ITGB3_42068_AT	SNRPA1	0.0358402	0.663258	0.0454241	0.580976
ITGB3_42068_AT	DDX27	0.155367	0.0576337	0.146625	0.0733808
ITGB3_42068_AT	RBM4B	0.168335	0.0394808	0.167888	0.0400145
ITGB3_42068_AT	RBM15	0.0968231	0.238523	0.0284518	0.72963
ITGB3_42068_AT	TOE1	0.00369976	0.96416	-0.00899123	0.913043
ITGB3_42068_AT	PRPF4B	0.000600922	0.994177	-0.0107982	0.895658
ITGB3_42068_AT	ILF2	0.0255605	0.756194	0.0146652	0.85863
ITGB3_42068_AT	CDC40	-0.0267286	0.745426	0.0165247	0.840928
ITGB3_42068_AT	SRSF12	0.0221506	0.78789	0.00445116	0.956888
ITGB3_42068_AT	POM121	-0.0797288	0.332121	-0.1057	0.197978
ITGB3_42068_AT	EIF4A3	0.144671	0.0773399	0.0894576	0.27631
ITGB3_42068_AT	XRN2	-0.00459048	0.95554	-0.0346333	0.67394
ITGB3_42068_AT	NCBP2	0.156307	0.0561192	0.15382	0.060197
ITGB3_42068_AT	PAXBP1	0.0979983	0.232845	0.116512	0.155642
ITGB3_42068_AT	RBM42	0.155233	0.0578512	0.157348	0.0544812
ITGB3_42068_AT	CLASRP	0.179592	0.0278739	0.144044	0.0786452
ITGB3_42068_AT	LSM4	0.150803	0.0654678	0.180972	0.0266755
ITGB3_42068_AT	RAVER1	0.0718173	0.382473	0.0633763	0.441016
ITGB3_42068_AT	ZNF326	-0.0181166	0.825837	-0.0420618	0.609304
ITGB3_42068_AT	RBMS1	-0.0767598	0.350497	-0.0869644	0.28997
ITGB3_42068_AT	SNRPB2	0.158962	0.0520209	0.175483	0.0317185
ITGB3_42068_AT	DDX39A	0.0994206	0.226101	0.129233	0.11499
ITGB3_42068_AT	RBMX	0.118597	0.148328	0.158555	0.0526325
ITGB3_42068_AT	THOC6	0.162139	0.0474445	0.141655	0.0837856
ITGB3_42068_AT	HNRNPA0	0.140386	0.0866228	0.117198	0.153205
ITGB3_42068_AT	RNF113A	0.225906	0.00544173	0.223517	0.0059688
ITGB3_42068_AT	FIP1L1	0.0911072	0.267514	0.0686201	0.40407
ITGB3_42068_AT	MFAP1	-0.1045	0.203146	-0.0681604	0.407233
ITGB3_42068_AT	ZRANB2	0.117587	0.151838	0.122	0.136947
ITGB3_42068_AT	TCERG1	0.0796524	0.332586	0.0963676	0.240749
ITGB3_42068_AT	RALY	0.172294	0.0350049	0.184771	0.0236005
ITGB3_42068_AT	PRPF38B	0.101602	0.216028	0.098416	0.23085
ITGB3_42068_AT	WDR33	0.0448274	0.585959	0.0207052	0.801434
ITGB3_42068_AT	U2AF2	0.114309	0.163666	0.0699819	0.394784
ITGB3_42068_AT	HNRNPH2	0.0612034	0.456869	0.118993	0.146968
ITGB3_42068_AT	LUC7L3	0.234937	0.00380451	0.246339	0.00237561
ITGB3_42068_AT	SAP18	0.138422	0.0911668	0.168616	0.0391473
ITGB3_42068_AT	NELFE	0.167417	0.0405838	0.159774	0.0508178
ITGB3_42068_AT	GPKOW	0.13315	0.104301	0.117597	0.151804
ITGB3_42068_AT	SUPT5H	0.0907392	0.26946	0.0888851	0.279408
ITGB3_42068_AT	HNRNPM	0.0639697	0.436741	0.0347729	0.672701
ITGB3_42068_AT	NSRP1	0.125522	0.125888	0.155105	0.0580616
ITGB3_42068_AT	RBM10	0.101337	0.217233	0.0786368	0.338807
ITGB3_42068_AT	DDX3X	-0.160656	0.0495368	-0.163607	0.0454455
ITGB3_42068_AT	NUP160	-0.0565364	0.491966	-0.0284635	0.729524
ITGB3_42068_AT	PRPF18	-0.0225595	0.78407	-0.0105985	0.897577
ITGB3_42068_AT	SFPQ	0.136952	0.0946902	0.112878	0.169039
ITGB3_42068_AT	SRRT	0.211155	0.00949254	0.140805	0.0856792
ITGB3_42068_AT	PPIL3	-0.0112095	0.891708	-0.00110241	0.989318
ITGB3_42068_AT	CLK3	0.00401089	0.961148	-0.0490941	0.55077
ITGB3_42068_AT	CHERP	0.135606	0.0980093	0.122003	0.136938
ITGB3_42068_AT	SRPK3	-0.0944799	0.250131	-0.0976103	0.234709
ITGB3_42068_AT	MAGOHB	0.127881	0.118873	0.140209	0.0870257
ITGB3_42068_AT	NUP155	-0.0989761	0.228193	-0.0913245	0.266371
ITGB3_42068_AT	GTF2F1	0.17111	0.0362961	0.102718	0.211
ITGB3_42068_AT	HSPA1B	0.0244831	0.766167	0.0313782	0.703069
ITGB3_42068_AT	SRSF3	0.108187	0.187569	0.156145	0.0563788
ITGB3_42068_AT	ZNF207	0.0888742	0.279466	0.0751417	0.360775
ITGB3_42068_AT	PCF11	0.0390315	0.635345	0.0443601	0.589874
ITGB3_42068_AT	DDX17	-0.00438246	0.957552	-0.0148207	0.857147
ITGB3_42068_AT	SUGP1	0.243599	0.00266546	0.18574	0.0228667
ITGB3_42068_AT	PPM1G	0.13906	0.0896702	0.101269	0.217546
ITGB3_42068_AT	EEF1A1	0.0277206	0.736319	0.0687663	0.403067
ITGB3_42068_AT	PDCD7	-0.0283233	0.730804	-0.0464035	0.57284
ITGB3_42068_AT	DHX40	0.0821183	0.317788	0.103722	0.206548
ITGB3_42068_AT	METTL14	0.138857	0.0901433	0.147455	0.0717505
ITGB3_42068_AT	DDX20	0.125824	0.124972	0.13998	0.0875483
ITGB3_42068_AT	CELF3	0.0604181	0.462675	0.0720708	0.380791
ITGB3_42068_AT	KHSRP	0.150511	0.0659965	0.0721292	0.380404
ITGB3_42068_AT	RANBP2	-0.137828	0.0925771	-0.103947	0.20556
ITGB3_42068_AT	SRSF4	0.0458621	0.577331	0.0329792	0.688684
ITGB3_42068_AT	RBMXL2	0.210978	0.00955419	0.199216	0.0145246
ITGB3_42068_AT	INTS1	-0.088812	0.279805	-0.0982579	0.231603
ITGB3_42068_AT	CCDC130	0.175857	0.0313514	0.185075	0.0233681
ITGB3_42068_AT	CLK2	0.184997	0.0234278	0.18272	0.0252205
ITGB3_42068_AT	CHTOP	0.109023	0.184163	0.098035	0.232669
ITGB3_42068_AT	SRSF5	0.199831	0.014217	0.215091	0.00821053
ITGB3_42068_AT	INTS5	0.0998899	0.223906	0.0506399	0.53828
ITGB3_42068_AT	PRPF3	0.0175459	0.831241	0.0111516	0.892264
ITGB3_42068_AT	METTL3	0.0904139	0.271188	0.093976	0.252677
ITGB3_42068_AT	RNF20	-0.0585437	0.476698	-0.0503238	0.540822
ITGB3_42068_AT	RAVER2	0.206335	0.0113008	0.157984	0.0535009
ITGB3_42068_AT	FAM58A	0.0352179	0.668757	0.0766069	0.35146
ITGB3_42068_AT	ELAVL3	0.0639791	0.436673	0.051649	0.530204
ITGB3_42068_AT	PPIL4	-0.0761055	0.354631	-0.0271694	0.741375
ITGB3_42068_AT	AAAS	0.127883	0.118868	0.167201	0.040847
ITGB3_42068_AT	HNRNPAB	0.156754	0.0554122	0.134986	0.0995689
ITGB3_42068_AT	SNW1	0.0414992	0.614104	0.0588072	0.474713
ITGB3_42068_AT	BAG2	-0.116198	0.156767	-0.107058	0.192244
ITGB3_42068_AT	XAB2	0.249285	0.00209602	0.257396	0.00147362
ITGB3_42068_AT	U2AF1L4	0.273347	0.000713117	0.295085	0.000246582
ITGB3_42068_AT	PRPF6	0.00669548	0.935189	0.0251058	0.760398
ITGB3_42068_AT	SEC31B	0.129445	0.11439	0.11604	0.157336
ITGB3_42068_AT	RNPS1	0.140989	0.0852656	0.162689	0.0466876
ITGB3_42068_AT	CELF4	0.10199	0.214272	0.0415336	0.61381
ITGB3_42068_AT	THOC3	0.264555	0.00106975	0.204777	0.011947
ITGB3_42068_AT	ZC3H13	-0.12161	0.138217	-0.0931373	0.256955
ITGB3_42068_AT	CPSF3	0.186956	0.021974	0.191325	0.0190095
ITGB3_42068_AT	RBMX2	0.236865	0.0035187	0.203495	0.0125024
ITGB3_42068_AT	WTAP	-0.153918	0.0600328	-0.132512	0.105988
ITGB3_42068_AT	SNRNP48	-0.0167867	0.83844	0.0195364	0.81243
ITGB3_42068_AT	GEMIN2	0.14061	0.0861163	0.0854347	0.298569
ITGB3_42068_AT	DHX57	0.188618	0.0208021	0.180551	0.0270359
ITGB3_42068_AT	POLR2G	0.155909	0.0567565	0.153934	0.060005
ITGB3_42068_AT	ZNF131	-0.0270575	0.742403	-0.0111619	0.892165
ITGB3_42068_AT	NONO	0.183111	0.0249049	0.181847	0.0259381
ITGB3_42068_AT	RBM7	-0.119619	0.144837	-0.0902128	0.272259
ITGB3_42068_AT	SAP30BP	0.144831	0.0770094	0.109391	0.182679
ITGB3_42068_AT	NUP214	-0.0423668	0.60671	-0.0582516	0.478904
ITGB3_42068_AT	ELAVL4	0.0418583	0.611038	-0.0129399	0.875117
ITGB3_42068_AT	RBM5	0.0460541	0.575736	0.0240404	0.770277
ITGB3_42068_AT	NUP43	-0.00778176	0.924703	-2.82e-05	0.999727
ITGB3_42068_AT	PAPOLA	0.0103703	0.899771	0.0170495	0.835947
ITGB3_42068_AT	NXF2	0.0426834	0.604021	0.0823418	0.316468
ITGB3_42068_AT	NCBP1	-0.0936798	0.254182	-0.0826422	0.3147
ITGB3_42068_AT	KHDRBS1	0.143882	0.078987	0.161838	0.0478631
ITGB3_42068_AT	CPSF1	0.0152026	0.853506	-0.032748	0.690755
ITGB3_42068_AT	YBX1	-0.0913099	0.266447	-0.11379	0.165598
ITGB3_42068_AT	BCAS1	0.0265188	0.747356	0.0538816	0.512553
ITGB3_42068_AT	POM121C	0.016808	0.838238	-0.0418409	0.611187
ITGB3_42068_AT	NOVA1	-0.0730867	0.374096	-0.0157799	0.84801
ITGB3_42068_AT	THRAP3	-0.0214945	0.79403	-0.0289978	0.724649
ITGB3_42068_AT	RBFOX2	-0.207533	0.010825	-0.198968	0.0146499
ITGB3_42068_AT	SRSF10	0.0610291	0.458154	0.0702869	0.392722
ITGB3_42068_AT	SNRNP25	0.137398	0.0936096	0.183437	0.0246436
ITGB3_42068_AT	TRA2B	-0.0113837	0.890035	0.0385461	0.639558
ITGB3_42068_AT	BUD13	0.066329	0.419981	0.0380265	0.644082
ITGB3_42068_AT	TRIM24	0.091285	0.266578	0.128227	0.11787
ITGB3_42068_AT	DAZAP1	0.161737	0.0480041	0.0872608	0.288322
ITGB3_42068_AT	HNRNPR	-0.0331289	0.687345	0.0107222	0.896388
ITGB3_42068_AT	SF3B1	-0.0184223	0.822945	0.036856	0.65432
ITGB3_42068_AT	SSB	0.208776	0.0103503	0.245097	0.00250323
ITGB3_42068_AT	TRA2A	0.207348	0.0108973	0.204793	0.0119398
ITGB3_42068_AT	CLP1	0.196807	0.0157836	0.219432	0.00697656
ITGB3_42068_AT	DDX41	0.121363	0.139026	0.101371	0.217079
ITGB3_42068_AT	SNRNP40	-0.0326222	0.691882	-0.0450131	0.584406
ITGB3_42068_AT	PRPF8	-0.128756	0.11635	-0.136385	0.0960763
ITGB3_42068_AT	SFSWAP	0.175195	0.032004	0.161648	0.048129
ITGB3_42068_AT	PTBP1	0.0352553	0.668427	0.0014539	0.985912
ITGB3_42068_AT	ESRP2	0.0904477	0.271008	0.0856379	0.297418
ITGB3_42068_AT	SPEN	-0.131493	0.108723	-0.157884	0.0536546
ITGB3_42068_AT	AQR	-0.121029	0.140125	-0.102304	0.212856
ITGB3_42068_AT	SRSF9	0.134541	0.1007	0.112951	0.168759
ITGB3_42068_AT	C17orf85	0.0230413	0.779575	-0.0261617	0.750646
ITGB3_42068_AT	RNF40	0.0208527	0.800049	-0.0045774	0.955666
ITGB3_42068_AT	HNRNPD	0.217944	0.00737939	0.207858	0.010699
ITGB3_42068_AT	SRSF7	0.219726	0.00689926	0.213615	0.00867201
ITGB3_42068_AT	PPP1R8	0.0528705	0.520509	0.0884832	0.281596
ITGB3_42068_AT	SYNCRIP	-0.0199958	0.808104	0.0158607	0.847241
ITGB3_42068_AT	NUP88	0.0433126	0.598695	0.055295	0.501538
ITGB3_42068_AT	PRPF40B	0.102482	0.212056	0.0773685	0.346679
ITGB3_42068_AT	NUDT21	-0.062967	0.443977	-0.056953	0.488777
ITGB3_42068_AT	SNRNP70	0.159506	0.0512123	0.123725	0.131442
ITGB3_42068_AT	DHX36	-0.0258556	0.753468	-0.000911412	0.991168
ITGB3_42068_AT	RBM14	0.0289705	0.724898	-0.0184447	0.822734
ITGB3_42068_AT	ZRSR2	0.108998	0.184264	0.160542	0.0497014
ITGB3_42068_AT	PRMT5	-0.0361869	0.660203	-0.0672029	0.413869
ITGB3_42068_AT	NUMA1	0.138722	0.0904598	0.183295	0.0247567
ITGB3_42068_AT	UPF3B	0.151535	0.0641549	0.118937	0.147158
ITGB3_42068_AT	NUP107	0.0639964	0.436549	0.0533209	0.516957
ITGB3_42068_AT	ZMAT2	0.158992	0.0519757	0.128643	0.116673
ITGB3_42068_AT	EIF2S2	0.0437073	0.595364	0.0373128	0.650317
ITGB3_42068_AT	MFSD11	0.197134	0.0156072	0.162305	0.0472142
ITGB3_42068_AT	PTBP3	-0.146177	0.0742746	-0.0739053	0.368754
ITGB3_42068_AT	RBM8A	0.115235	0.160257	0.128366	0.117467
ITGB3_42068_AT	PTBP2	0.0922149	0.261717	0.0598485	0.466912
ITGB3_42068_AT	GTF2F2	-0.0206927	0.801552	0.03226	0.695132
ITGB3_42068_AT	RBM17	0.0623128	0.448736	0.0529635	0.519775
ITGB3_42068_AT	CWC22	0.0858998	0.295937	0.136481	0.0958401
ITGB3_42068_AT	SMN1	0.0655521	0.425459	0.059609	0.4687
ITGB3_42068_AT	TFIP11	-0.0896352	0.275354	-0.0946526	0.249262
ITGB3_42068_AT	EIF3A	-0.0245756	0.76531	-0.0165258	0.840918
ITGB3_42068_AT	NUP93	-0.0532172	0.517774	-0.0437234	0.595228
ITGB3_42068_AT	ZC3H11A	0.0111971	0.891827	-0.00284836	0.972404
ITGB3_42068_AT	SEH1L	0.0503352	0.54073	0.0650751	0.428841
ITGB3_42068_AT	RP9	0.22568	0.00548972	0.261568	0.001224
ITGB3_42068_AT	SNRPG	0.0888209	0.279756	0.125354	0.126399
ITGB3_42068_AT	TAF15	0.149048	0.0687024	0.122235	0.136188
ITGB3_42068_AT	CCDC12	0.188188	0.0211001	0.19762	0.0153484
ITGB3_42068_AT	LSM8	0.160128	0.0503002	0.150159	0.0666397
ITGB3_42068_AT	ELAVL2	-0.0421943	0.608176	-0.0387549	0.637744
ITGB3_42068_AT	PRPF39	0.0433428	0.598439	0.0688936	0.402194
ITGB3_42068_AT	NUP50	-0.169967	0.0375807	-0.159161	0.0517237
ITGB3_42068_AT	CD2BP2	0.170665	0.0367911	0.12367	0.131616
ITGB3_42068_AT	GCFC2	0.129893	0.113131	0.126007	0.124419
ITGB3_42068_AT	ESRP1	-0.00116629	0.988699	0.075105	0.361011
ITGB3_42068_AT	CTNNBL1	0.100126	0.222806	0.118111	0.150007
ITGB3_42068_AT	RBM47	0.0189433	0.818025	0.0788492	0.3375
ITGB3_42068_AT	DGCR14	0.190298	0.0196728	0.187706	0.0214383
ITGB3_42068_AT	SNRPF	0.125159	0.126995	0.127813	0.119072
ITGB3_42068_AT	DDX1	0.093566	0.254762	0.125955	0.124577
ITGB3_42068_AT	LSM5	0.227885	0.00503701	0.287182	0.000366384
ITGB3_42068_AT	DNAJC6	-0.123729	0.131428	-0.134559	0.100654
ITGB3_42068_AT	PLRG1	0.185457	0.0230789	0.195701	0.016393
ITGB3_42068_AT	CPSF2	-0.0690598	0.401058	-0.0650274	0.429181
ITGB3_42068_AT	RBMXL3	0.104052	0.205102	-0.0905084	0.270685
ITGB3_42068_AT	SYF2	0.285749	0.000393177	0.284025	0.000427818
ITGB3_42068_AT	HNRNPU	0.138171	0.0917601	0.1745	0.0327025
ITGB3_42068_AT	RBMXL1	0.0123438	0.880827	0.0100265	0.903077
ITGB3_42068_AT	ZNF830	0.241464	0.00291317	0.225924	0.00543798
ITGB3_42068_AT	HSPB1	-0.0375007	0.648673	-0.016545	0.840736
ITGB3_42068_AT	LSM1	0.0823619	0.316349	0.0656244	0.424947
ITGB3_42068_AT	SARNP	0.162167	0.0474051	0.106272	0.195547
ITGB3_42068_AT	FUBP1	-0.00793999	0.923177	0.00581094	0.943736
ITGB3_42068_AT	SUGP2	0.0712199	0.386454	0.0552358	0.501997
ITGB3_42068_AT	BCAS2	0.113366	0.16719	0.113941	0.165035
ITGB3_42068_AT	POLR2D	0.0555053	0.49991	0.0361662	0.660385
ITGB3_42068_AT	BUD31	0.0387132	0.638106	0.0707478	0.389618
ITGB3_42068_AT	PABPN1	0.114581	0.16266	0.102259	0.213056
ITGB3_42068_AT	PRPF40A	0.0420076	0.609766	0.0693859	0.398832
ITGB3_42068_AT	PSIP1	0.0820685	0.318082	0.0548493	0.504998
ITGB3_42068_AT	WDR83	0.299942	0.000192223	0.31747	7.54e-05
ITGB3_42068_AT	LUC7L	0.104336	0.203858	0.098551	0.230208
ITGB3_42068_AT	DDX18	-0.0753446	0.359477	-0.0328082	0.690215
ITGB3_42068_AT	SNRPC	0.145372	0.0759015	0.186048	0.0226375
ITGB3_42068_AT	RBM26	0.000231124	0.99776	0.0190023	0.817467
ITGB3_42068_AT	RNF34	0.175128	0.0320713	0.153433	0.0608542
ITGB3_42068_AT	DDX39B	0.163095	0.0461342	0.159155	0.0517317
ITGB3_42068_AT	CDK11A	0.10528	0.199774	0.0735653	0.370967
ITGB3_42068_AT	RNMT	0.0591606	0.472058	0.0745861	0.364348
ITGB3_42068_AT	NRIP2	0.0145021	0.860186	-0.0423406	0.606933
ITGB3_42068_AT	RAE1	0.0730387	0.374411	0.08926	0.277376
ITGB3_42068_AT	HTATSF1	0.143578	0.0796289	0.114806	0.161827
ITGB3_42068_AT	TXNL4A	0.141668	0.0837567	0.131062	0.109897
ITGB3_42068_AT	DDX19A	-0.0889009	0.279322	-0.119659	0.144702
ITGB3_42068_AT	HSPA8	-0.137344	0.0937383	-0.187001	0.0219413
ITGB3_42068_AT	FAM50B	0.102751	0.210854	0.0760347	0.35508
ITGB3_42068_AT	AGGF1	0.0526216	0.522477	0.0386389	0.638752
ITGB3_42068_AT	HNRNPA1	0.205658	0.0115778	0.209952	0.00991824
ITGB3_42068_AT	CSTF3	0.217248	0.00757516	0.172284	0.0350159
ITGB3_42068_AT	NXF1	0.0294772	0.720285	0.0300549	0.715037
ITGB3_42068_AT	SF3A2	0.127477	0.120051	0.0677423	0.410123
ITGB3_42068_AT	WBP11	0.184337	0.0239355	0.156111	0.0564322
ITGB3_42068_AT	TOP1MT	0.123333	0.132678	0.0797245	0.332147
ITGB3_42068_AT	TARDBP	0.156037	0.056551	0.15406	0.0597937
ITGB3_42068_AT	DHX8	0.0583481	0.478174	0.0333581	0.685296
ITGB3_42068_AT	CELF5	0.085621	0.297513	0.050443	0.539863
ITGB3_42068_AT	GRSF1	0.0427846	0.603164	0.0424429	0.606063
ITGB3_42068_AT	CWC15	0.143531	0.0797268	0.177321	0.0299467
ITGB3_42068_AT	BUB3	0.161424	0.0484437	0.147334	0.0719865
ITGB3_42068_AT	SF3B3	-0.0142639	0.86246	-0.00516192	0.950012
ITGB3_42068_AT	UBL5	0.198546	0.0148655	0.24212	0.00283488
ITGB3_42068_AT	DHX16	0.0437606	0.594915	0.00537624	0.947939
ITGB3_42068_AT	NKAP	0.259543	0.00133989	0.209557	0.0100613
ITGB3_42068_AT	SF3B4	0.1414	0.0843506	0.125675	0.125421
ITGB3_42068_AT	NOSIP	0.198004	0.0151467	0.1951	0.016733
ITGB3_42068_AT	LUZP4	-0.120862	0.140678	-0.0792844	0.334831
ITGB3_42068_AT	POLR2C	-0.0100041	0.903293	-0.0343793	0.676196
ITGB3_42068_AT	TMED10	-0.0864119	0.293057	-0.0105863	0.897695
ITGB3_42068_AT	NUP37	0.0913704	0.266129	0.106538	0.194425
ITGB3_42068_AT	NUP153	-0.0877968	0.28536	-0.0764771	0.352279
ITGB3_42068_AT	HNRNPDL	0.14847	0.0697956	0.178335	0.0290058
ITGB3_42068_AT	NUP62	0.10215	0.21355	0.0533131	0.517019
ITGB3_42068_AT	TOPORS	5.33e-05	0.999483	0.0101079	0.902295
ITGB3_42068_AT	RBM22	0.108674	0.185578	0.0978683	0.233468
ITGB3_42068_AT	PSKH1	-0.001961	0.980999	-0.0580819	0.480188
ITGB3_42068_AT	SRSF2	0.218549	0.00721325	0.214043	0.00853573
ITGB3_42068_AT	LSM6	0.11726	0.152989	0.124363	0.129448
ITGB3_42068_AT	ELAVL1	0.234616	0.00385422	0.250564	0.00198423
ITGB3_42068_AT	U2AF1	0.0166374	0.839858	-0.075819	0.356451
ITGB3_42068_AT	CELF6	0.105833	0.19741	-0.0586771	0.475692
ITGB3_42068_AT	SNURF	0.00116807	0.988681	-0.024369	0.767226
FLAD1_7874_RI	CWC27	-0.00566431	0.945154	0.000109696	0.998937
FLAD1_7874_RI	RBM15B	0.089724	0.274877	0.0448884	0.585448
FLAD1_7874_RI	PCBP3	0.0190464	0.817051	-0.0161603	0.844391
FLAD1_7874_RI	DHX15	0.0766442	0.351225	0.0806731	0.326408
FLAD1_7874_RI	DDX21	0.108713	0.185419	0.108337	0.186954
FLAD1_7874_RI	THOC1	0.204111	0.0122328	0.221776	0.00638129
FLAD1_7874_RI	POLR2I	-0.0204633	0.803707	-0.017007	0.83635
FLAD1_7874_RI	SNRNP35	-0.0739987	0.368148	-0.0463355	0.573403
FLAD1_7874_RI	INTS4	0.0410067	0.618318	0.0451665	0.583124
FLAD1_7874_RI	C9orf78	-0.161799	0.0479173	-0.119074	0.146689
FLAD1_7874_RI	ZC3H18	0.232647	0.00417117	0.220536	0.00669035
FLAD1_7874_RI	HSPA1L	0.0278006	0.735587	0.0419963	0.609862
FLAD1_7874_RI	PCBP1	-0.0514748	0.531593	-0.0632382	0.442014
FLAD1_7874_RI	PRPF19	-0.032304	0.694738	-0.103008	0.209708
FLAD1_7874_RI	RBM4	-0.0627092	0.445849	-0.019882	0.809175
FLAD1_7874_RI	ZC3H4	0.21127	0.00945258	0.262761	0.00116015
FLAD1_7874_RI	SLBP	0.122574	0.135098	0.123291	0.13281
FLAD1_7874_RI	WDR77	0.0803101	0.328596	0.0990036	0.228064
FLAD1_7874_RI	ZCCHC8	0.144966	0.0767315	0.189619	0.0201233
FLAD1_7874_RI	SRRM2	0.000897826	0.9913	0.00346126	0.966469
FLAD1_7874_RI	ILF3	0.169821	0.0377474	0.166672	0.0414992
FLAD1_7874_RI	NUP210	0.144934	0.0767973	0.152721	0.062075
FLAD1_7874_RI	KIN	0.148977	0.0688365	0.176622	0.0306105
FLAD1_7874_RI	QKI	0.156193	0.0563009	0.123148	0.133265
FLAD1_7874_RI	PRCC	0.0735809	0.370866	0.0838962	0.307387
FLAD1_7874_RI	SNRPN	-0.26419	0.00108758	-0.236175	0.00361868
FLAD1_7874_RI	POLR2E	-0.329358	3.86e-05	-0.338453	2.27e-05
FLAD1_7874_RI	TNPO1	-0.00382065	0.96299	0.0280172	0.733604
FLAD1_7874_RI	ISY1-RAB43	0.00115394	0.988818	0.00646254	0.93744
FLAD1_7874_RI	POLR2H	-0.0293065	0.721838	0.0159866	0.846043
FLAD1_7874_RI	HSPA5	-0.1162	0.156761	-0.109907	0.180609
FLAD1_7874_RI	CIRBP	-0.142584	0.0817567	-0.190267	0.0196936
FLAD1_7874_RI	CWC25	0.17114	0.0362629	0.253203	0.00177049
FLAD1_7874_RI	SNRPE	0.0662774	0.420344	0.0691291	0.400584
FLAD1_7874_RI	DDX3Y	-0.0493844	0.548413	-0.106349	0.195222
FLAD1_7874_RI	SF3B5	-0.10253	0.211841	-0.0953052	0.245998
FLAD1_7874_RI	MSI2	0.124791	0.128125	0.141858	0.0833385
FLAD1_7874_RI	KIAA1429	0.203083	0.0126857	0.206201	0.011355
FLAD1_7874_RI	NUP98	-0.0667076	0.417327	-0.0272329	0.740792
FLAD1_7874_RI	ALYREF	0.115528	0.159189	0.0801653	0.329472
FLAD1_7874_RI	HNRNPL	0.196672	0.0158571	0.186599	0.0222333
FLAD1_7874_RI	PPIE	-0.162355	0.0471449	-0.183927	0.0242558
FLAD1_7874_RI	MATR3	0.126211	0.123805	0.0711251	0.387089
FLAD1_7874_RI	NUP85	0.126338	0.123427	0.10239	0.212468
FLAD1_7874_RI	NXT1	-0.0473483	0.565042	-0.0294601	0.720441
FLAD1_7874_RI	INTS7	0.156065	0.0565057	0.198437	0.0149217
FLAD1_7874_RI	FMR1	0.209778	0.00998082	0.251008	0.00194672
FLAD1_7874_RI	ISY1	-0.0299998	0.715537	0.0300093	0.715451
FLAD1_7874_RI	SDE2	0.233074	0.00410054	0.267132	0.000951172
FLAD1_7874_RI	GEMIN5	0.0224848	0.784767	0.0208711	0.799877
FLAD1_7874_RI	DICER1	-0.0225292	0.784352	0.00960226	0.90716
FLAD1_7874_RI	NUP133	0.171682	0.0356671	0.148404	0.0699219
FLAD1_7874_RI	SNRPD2	-0.123242	0.132965	-0.0801669	0.329463
FLAD1_7874_RI	SART1	-0.0524615	0.523745	-0.0598253	0.467085
FLAD1_7874_RI	HNRNPA2B1	0.120526	0.141794	0.117118	0.153489
FLAD1_7874_RI	JUP	0.0258681	0.753354	0.0234046	0.77619
FLAD1_7874_RI	FUBP3	0.00974631	0.905773	0.0330739	0.687837
FLAD1_7874_RI	DHX30	-0.13647	0.0958683	-0.15193	0.0634573
FLAD1_7874_RI	CSTF1	0.0954718	0.24517	0.0677576	0.410018
FLAD1_7874_RI	CDK12	0.130012	0.112799	0.149862	0.0671864
FLAD1_7874_RI	MBNL1	0.126896	0.121764	0.158466	0.0527665
FLAD1_7874_RI	CCDC94	-0.152862	0.0618326	-0.152942	0.0616947
FLAD1_7874_RI	U2SURP	0.294884	0.000249125	0.309167	0.00011832
FLAD1_7874_RI	POLR2F	0.377885	1.87e-06	0.270432	0.000816961
FLAD1_7874_RI	PPWD1	-0.0115633	0.888312	0.0633011	0.441559
FLAD1_7874_RI	ZRSR1	0.0732803	0.372829	0.0499315	0.543986
FLAD1_7874_RI	GNB2L1	-0.148476	0.0697857	-0.188001	0.0212306
FLAD1_7874_RI	CSTF2	-0.0793874	0.334202	-0.0903311	0.271628
FLAD1_7874_RI	NUP188	-0.0450389	0.58419	-0.0407758	0.620298
FLAD1_7874_RI	SMNDC1	0.149443	0.067964	0.145868	0.0748954
FLAD1_7874_RI	NOVA2	0.02438	0.767124	-0.00178984	0.982657
FLAD1_7874_RI	CCAR1	0.168109	0.0397501	0.194084	0.017321
FLAD1_7874_RI	PPIG	0.166338	0.0419145	0.232674	0.00416672
FLAD1_7874_RI	DDX50	-0.0214945	0.79403	0.0266296	0.746337
FLAD1_7874_RI	DDX6	0.178607	0.0287574	0.238603	0.00327763
FLAD1_7874_RI	RNGTT	0.171775	0.0355663	0.168985	0.0387137
FLAD1_7874_RI	RBM45	-0.0252511	0.759054	0.0133901	0.87081
FLAD1_7874_RI	SNRPA	0.0634079	0.440787	0.0864302	0.292954
FLAD1_7874_RI	CSTF2T	-0.063623	0.439235	-0.0415649	0.613542
FLAD1_7874_RI	CELF1	0.14178	0.0835102	0.197481	0.0154221
FLAD1_7874_RI	ZMYM3	0.18316	0.024865	0.184841	0.0235466
FLAD1_7874_RI	SMC1A	0.145567	0.0755041	0.16368	0.0453481
FLAD1_7874_RI	FYTTD1	0.117912	0.150701	0.102573	0.211648
FLAD1_7874_RI	USP39	0.145515	0.0756088	0.171637	0.0357168
FLAD1_7874_RI	PPIL2	0.076349	0.353089	0.0329519	0.688929
FLAD1_7874_RI	TIA1	0.275617	0.000640803	0.29024	0.000314761
FLAD1_7874_RI	FRG1	0.0150693	0.854777	0.0329587	0.688868
FLAD1_7874_RI	PRPF4	-0.0841432	0.30596	-0.117907	0.15072
FLAD1_7874_RI	DHX34	0.00171387	0.983393	-0.00135712	0.98685
FLAD1_7874_RI	SKIV2L2	-0.0914645	0.265635	-0.02441	0.766846
FLAD1_7874_RI	PRPF38A	0.0471652	0.56655	0.0468583	0.56908
FLAD1_7874_RI	THOC5	0.0987005	0.229498	0.0555853	0.499291
FLAD1_7874_RI	NXF2B	0.0435548	0.59665	0.0158188	0.84764
FLAD1_7874_RI	POLDIP3	0.213453	0.00872393	0.176996	0.0302533
FLAD1_7874_RI	EIF4E	0.0266539	0.746113	0.0376747	0.647152
FLAD1_7874_RI	SNRPD1	0.221287	0.00650164	0.204985	0.0118587
FLAD1_7874_RI	SF1	0.0213327	0.795546	-0.0281286	0.732584
FLAD1_7874_RI	THOC7	0.00959697	0.907211	0.020893	0.79967
FLAD1_7874_RI	RBM23	0.0560368	0.495807	-0.00092957	0.990992
FLAD1_7874_RI	ZNF346	-0.146424	0.0737813	-0.141475	0.0841849
FLAD1_7874_RI	RBBP6	0.166592	0.0415978	0.225468	0.00553514
FLAD1_7874_RI	HSPA2	0.0557132	0.498302	-0.0963481	0.240845
FLAD1_7874_RI	WBP4	0.0733853	0.372142	0.102015	0.214159
FLAD1_7874_RI	SNRPD3	0.202246	0.0130656	0.165301	0.0432276
FLAD1_7874_RI	POLR2A	0.0276673	0.736808	-0.0315938	0.701125
FLAD1_7874_RI	RBM3	-0.0633812	0.44098	-0.049366	0.548562
FLAD1_7874_RI	CDC5L	0.346397	1.41e-05	0.290449	0.000311489
FLAD1_7874_RI	RBM25	0.208722	0.0103704	0.197722	0.0152949
FLAD1_7874_RI	PPP1CA	-0.143544	0.0797007	-0.128904	0.115926
FLAD1_7874_RI	PPIL1	0.117832	0.15098	0.0874011	0.287545
FLAD1_7874_RI	DNAJC8	-0.109453	0.182428	-0.0808834	0.325144
FLAD1_7874_RI	ZCRB1	-0.100093	0.222963	-0.103182	0.208936
FLAD1_7874_RI	CASC3	0.211434	0.00939619	0.227114	0.00519136
FLAD1_7874_RI	LSM7	-0.101115	0.218249	-0.0743202	0.366065
FLAD1_7874_RI	SREK1	0.115386	0.159706	0.120776	0.140962
FLAD1_7874_RI	DHX9	0.185495	0.0230509	0.155888	0.0567911
FLAD1_7874_RI	LSM10	-0.268944	0.000875158	-0.304484	0.000151671
FLAD1_7874_RI	GPATCH3	-0.250454	0.00199357	-0.287389	0.000362665
FLAD1_7874_RI	HNRNPA1L2	0.178143	0.0291818	0.113712	0.165889
FLAD1_7874_RI	SF3B2	-0.00302594	0.970684	-0.0701916	0.393365
FLAD1_7874_RI	DDX19B	0.315834	8.25e-05	0.265491	0.0010252
FLAD1_7874_RI	POLR2J	-0.125633	0.125549	-0.0938865	0.253131
FLAD1_7874_RI	NDC1	0.0454851	0.580467	0.00454454	0.955984
FLAD1_7874_RI	PRPF31	-0.0885186	0.281403	-0.0894814	0.276182
FLAD1_7874_RI	POLR2L	-0.258794	0.00138521	-0.26522	0.00103794
FLAD1_7874_RI	ZFR	0.322193	5.8e-05	0.32834	4.1e-05
FLAD1_7874_RI	DDX5	0.124684	0.128454	0.150602	0.0658315
FLAD1_7874_RI	MSI1	0.212637	0.00899025	0.171375	0.0360031
FLAD1_7874_RI	NUP54	0.174536	0.0326664	0.167591	0.0403733
FLAD1_7874_RI	CLNS1A	0.00146319	0.985822	0.00920996	0.910937
FLAD1_7874_RI	HNRNPK	0.104457	0.203332	0.15341	0.0608927
FLAD1_7874_RI	SLU7	0.0297225	0.718055	0.0458782	0.577197
FLAD1_7874_RI	HNRNPUL2	0.197522	0.0154005	0.212121	0.00916261
FLAD1_7874_RI	CSN3	0.12278	0.134438	0.115969	0.157591
FLAD1_7874_RI	RNPC3	0.138859	0.0901394	0.109778	0.181124
FLAD1_7874_RI	TTC14	-0.00739951	0.928392	0.0123188	0.881066
FLAD1_7874_RI	LUC7L2	0.0279543	0.73418	0.0274634	0.738677
FLAD1_7874_RI	FAM50A	-0.121665	0.138037	-0.102329	0.212744
FLAD1_7874_RI	TIAL1	0.0502374	0.541518	0.0993262	0.226544
FLAD1_7874_RI	ZC3HAV1	0.0280833	0.732999	0.0373008	0.650422
FLAD1_7874_RI	C19orf43	-0.0431792	0.599822	-0.0365867	0.656685
FLAD1_7874_RI	NUP35	-0.0180241	0.826712	0.0134725	0.870022
FLAD1_7874_RI	PUF60	0.135607	0.0980051	0.0502399	0.541498
FLAD1_7874_RI	HNRNPA3	0.275471	0.000645236	0.273162	0.000719301
FLAD1_7874_RI	KHDRBS2	-0.163882	0.0450786	-0.167878	0.0400272
FLAD1_7874_RI	MBNL2	0.154305	0.0593834	0.166245	0.0420313
FLAD1_7874_RI	LSM2	0.264292	0.0010826	0.230127	0.0046111
FLAD1_7874_RI	SNRNP200	0.0820276	0.318324	0.075628	0.357667
FLAD1_7874_RI	HNRNPUL1	0.176943	0.0303041	0.189706	0.0200651
FLAD1_7874_RI	INTS3	0.1175	0.152144	0.129987	0.11287
FLAD1_7874_RI	DDX23	-0.0480133	0.559585	-0.0933497	0.255867
FLAD1_7874_RI	HSPA1A	0.0346881	0.673453	0.00366243	0.964521
FLAD1_7874_RI	IGF2BP3	0.0373709	0.649808	0.0536496	0.514373
FLAD1_7874_RI	SRSF1	0.228195	0.00497593	0.250268	0.00200957
FLAD1_7874_RI	MOV10	-0.12659	0.122673	-0.172281	0.0350188
FLAD1_7874_RI	GPATCH8	0.252789	0.00180257	0.240385	0.00304603
FLAD1_7874_RI	DHX35	0.0129251	0.875259	-0.0193613	0.814081
FLAD1_7874_RI	LENG1	-0.148778	0.0692122	-0.152045	0.0632536
FLAD1_7874_RI	FUS	0.0653404	0.426958	0.0935481	0.254853
FLAD1_7874_RI	SNRPB	0.000744929	0.992782	-0.0493567	0.548638
FLAD1_7874_RI	MBNL3	-0.0241666	0.769104	0.0116315	0.887657
FLAD1_7874_RI	DDX26B	0.145775	0.0750829	0.123781	0.131265
FLAD1_7874_RI	CACTIN	-0.104237	0.204293	-0.0815581	0.321111
FLAD1_7874_RI	CLK4	-0.0776344	0.345019	-0.0717387	0.382995
FLAD1_7874_RI	PQBP1	-0.0682473	0.406635	-0.0336746	0.682471
FLAD1_7874_RI	HNRNPH1	0.0636408	0.439107	0.0674464	0.412176
FLAD1_7874_RI	HSPA6	-0.0571338	0.487396	-0.104875	0.201519
FLAD1_7874_RI	CPSF7	0.197945	0.0151775	0.156754	0.0554122
FLAD1_7874_RI	CPSF4	-0.127324	0.1205	-0.144544	0.0776037
FLAD1_7874_RI	CFAP20	0.221226	0.00651665	0.194018	0.0173595
FLAD1_7874_RI	IK	-0.127612	0.119656	-0.13048	0.111499
FLAD1_7874_RI	DDX46	0.151758	0.0637611	0.116239	0.15662
FLAD1_7874_RI	HNRNPF	0.0418476	0.61113	0.0303781	0.712108
FLAD1_7874_RI	ZCCHC10	-0.0992516	0.226895	-0.110331	0.178922
FLAD1_7874_RI	MYEF2	0.273867	0.000695897	0.30287	0.000165073
FLAD1_7874_RI	SRSF11	0.23256	0.00418573	0.265101	0.00104357
FLAD1_7874_RI	HNRNPH3	0.148863	0.069051	0.163945	0.0449956
FLAD1_7874_RI	TPR	0.149094	0.0686158	0.173473	0.0337578
FLAD1_7874_RI	RALYL	0.126038	0.124328	-0.0438752	0.59395
FLAD1_7874_RI	PRMT2	0.179688	0.0277892	0.167607	0.040354
FLAD1_7874_RI	SNIP1	0.040516	0.62253	-0.00433337	0.958028
FLAD1_7874_RI	CXorf56	0.0611269	0.457433	0.0523895	0.524315
FLAD1_7874_RI	SYMPK	-0.0473092	0.565364	-0.055807	0.497578
FLAD1_7874_RI	HNRNPC	0.13499	0.0995569	0.14968	0.0675238
FLAD1_7874_RI	POLR2K	0.175592	0.0316116	0.156367	0.0560235
FLAD1_7874_RI	SRPK1	0.260784	0.00126776	0.271877	0.00076387
FLAD1_7874_RI	KHDRBS3	0.22108	0.00655298	0.187533	0.0215611
FLAD1_7874_RI	PSEN1	-0.128805	0.116208	-0.143761	0.0792413
FLAD1_7874_RI	ACIN1	0.230455	0.00455155	0.158618	0.0525369
FLAD1_7874_RI	SRRM1	0.115617	0.158866	0.110572	0.177969
FLAD1_7874_RI	SRSF8	-0.0288513	0.725984	-0.028887	0.725659
FLAD1_7874_RI	SMU1	0.0769873	0.349067	0.0997152	0.224721
FLAD1_7874_RI	PPIH	-0.107641	0.189818	-0.0841875	0.305705
FLAD1_7874_RI	MAGOH	0.0770691	0.348554	0.1186	0.148316
FLAD1_7874_RI	RNF213	-0.0484364	0.556126	-0.0195379	0.812416
FLAD1_7874_RI	FAM32A	-0.0824116	0.316056	-0.0591741	0.471956
FLAD1_7874_RI	THOC2	0.156579	0.0556876	0.161697	0.0480594
FLAD1_7874_RI	CLK1	0.0619358	0.45149	0.0468197	0.569399
FLAD1_7874_RI	CRNKL1	0.0396004	0.630421	0.0313619	0.703216
FLAD1_7874_RI	DDX42	0.349607	1.16e-05	0.351385	1.04e-05
FLAD1_7874_RI	YBX3	0.0939944	0.252584	0.0991216	0.227507
FLAD1_7874_RI	PCBP4	0.156101	0.0564487	0.105236	0.199966
FLAD1_7874_RI	NUP205	0.109108	0.183819	0.0951843	0.246601
FLAD1_7874_RI	C1QBP	-0.106543	0.194405	-0.0993962	0.226215
FLAD1_7874_RI	CELF2	-0.0179228	0.827671	0.00525535	0.949108
FLAD1_7874_RI	PHF5A	0.172662	0.0346117	0.146762	0.0731108
FLAD1_7874_RI	SRSF6	0.0723755	0.378776	0.0647493	0.431161
FLAD1_7874_RI	DHX38	0.155139	0.0580054	0.115941	0.157695
FLAD1_7874_RI	FRA10AC1	0.0586841	0.47564	0.0280023	0.733741
FLAD1_7874_RI	INTS6	0.0244902	0.766101	0.0057254	0.944563
FLAD1_7874_RI	PRMT1	-0.0221612	0.787791	0.00286914	0.972203
FLAD1_7874_RI	ZMAT5	-0.157299	0.0545576	-0.168106	0.0397537
FLAD1_7874_RI	SNRNP27	0.0642986	0.434382	0.103335	0.208256
FLAD1_7874_RI	CPSF6	0.209414	0.0101138	0.212933	0.00889299
FLAD1_7874_RI	HNRNPCL1	0.12677	0.122136	0.11239	0.170901
FLAD1_7874_RI	HNRNPLL	0.160754	0.0493967	0.158329	0.052975
FLAD1_7874_RI	SRP54	-0.00111828	0.989164	-0.0510941	0.534637
FLAD1_7874_RI	SRPK2	0.183674	0.0244556	0.184772	0.0235998
FLAD1_7874_RI	POLR2B	0.192688	0.0181583	0.226046	0.0054122
FLAD1_7874_RI	SPOP	-0.0735595	0.371005	-0.0501678	0.542079
FLAD1_7874_RI	PCBP2	-0.103453	0.207736	-0.111921	0.172702
FLAD1_7874_RI	PABPC1	0.102749	0.210863	0.096164	0.241749
FLAD1_7874_RI	PNN	0.254785	0.00165259	0.258142	0.00142586
FLAD1_7874_RI	ARGLU1	0.143549	0.0796894	0.119566	0.145016
FLAD1_7874_RI	GPATCH1	0.214403	0.00842289	0.228213	0.00497255
FLAD1_7874_RI	EFTUD2	0.0385354	0.639651	-0.00992427	0.904061
FLAD1_7874_RI	LSM3	-0.163056	0.0461874	-0.114018	0.164746
FLAD1_7874_RI	SF3A1	0.0300852	0.714763	-0.0221395	0.787993
FLAD1_7874_RI	RBM39	0.142146	0.0827073	0.139138	0.0894898
FLAD1_7874_RI	RBM27	0.105568	0.19854	0.11956	0.145037
FLAD1_7874_RI	SF3A3	0.00868669	0.915978	-0.03379	0.681442
FLAD1_7874_RI	CDK10	0.0422281	0.607889	0.0110418	0.893318
FLAD1_7874_RI	SNRPA1	0.120316	0.142494	0.0839863	0.306866
FLAD1_7874_RI	DDX27	0.0198517	0.80946	-0.0120826	0.88333
FLAD1_7874_RI	RBM4B	0.232157	0.00425375	0.247143	0.00229613
FLAD1_7874_RI	RBM15	0.127342	0.120448	0.126794	0.122065
FLAD1_7874_RI	TOE1	-0.144056	0.0786213	-0.182236	0.0256166
FLAD1_7874_RI	PRPF4B	0.297348	0.000219693	0.311032	0.000107055
FLAD1_7874_RI	ILF2	0.233543	0.00402409	0.225915	0.00543985
FLAD1_7874_RI	CDC40	0.0645191	0.432805	0.138028	0.0921008
FLAD1_7874_RI	SRSF12	0.316225	8.07e-05	0.291391	0.000297141
FLAD1_7874_RI	POM121	0.0949314	0.247864	0.095417	0.245443
FLAD1_7874_RI	EIF4A3	0.112808	0.169304	0.0601529	0.464646
FLAD1_7874_RI	XRN2	0.0113304	0.890547	-0.0444015	0.589527
FLAD1_7874_RI	NCBP2	0.0654418	0.426239	0.109135	0.183709
FLAD1_7874_RI	PAXBP1	0.273914	0.000694387	0.279473	0.000533251
FLAD1_7874_RI	RBM42	-0.105874	0.197235	-0.0860371	0.295163
FLAD1_7874_RI	CLASRP	0.0654009	0.426529	0.0415442	0.613719
FLAD1_7874_RI	LSM4	-0.0321137	0.696446	-0.0431195	0.600327
FLAD1_7874_RI	RAVER1	-0.0775455	0.345573	-0.123406	0.132447
FLAD1_7874_RI	ZNF326	0.311862	0.000102369	0.338705	2.24e-05
FLAD1_7874_RI	RBMS1	0.06909	0.400851	0.0843876	0.304552
FLAD1_7874_RI	SNRPB2	0.0770833	0.348464	0.0605042	0.462037
FLAD1_7874_RI	DDX39A	0.0248902	0.762394	0.0202304	0.805897
FLAD1_7874_RI	RBMX	0.178376	0.0289681	0.200775	0.0137567
FLAD1_7874_RI	THOC6	-0.0830161	0.312508	-0.0887718	0.280023
FLAD1_7874_RI	HNRNPA0	0.0318079	0.699197	0.0346541	0.673755
FLAD1_7874_RI	RNF113A	-0.196713	0.0158349	-0.178625	0.0287411
FLAD1_7874_RI	FIP1L1	0.24157	0.00290034	0.26301	0.00114716
FLAD1_7874_RI	MFAP1	-0.280365	0.000510856	-0.310684	0.000109078
FLAD1_7874_RI	ZRANB2	0.161749	0.0479869	0.180316	0.0272395
FLAD1_7874_RI	TCERG1	0.251946	0.00186951	0.239953	0.00310084
FLAD1_7874_RI	RALY	0.0171796	0.834712	-0.013173	0.872887
FLAD1_7874_RI	PRPF38B	0.112778	0.169419	0.129331	0.114713
FLAD1_7874_RI	WDR33	0.16118	0.0487883	0.171314	0.0360704
FLAD1_7874_RI	U2AF2	0.0556759	0.498591	0.0180582	0.82639
FLAD1_7874_RI	HNRNPH2	-0.0933099	0.25607	-0.0804249	0.327903
FLAD1_7874_RI	LUC7L3	0.219653	0.0069184	0.189744	0.0200397
FLAD1_7874_RI	SAP18	0.0133856	0.870853	0.0317129	0.700052
FLAD1_7874_RI	NELFE	0.15073	0.0655999	0.137329	0.0937757
FLAD1_7874_RI	GPKOW	-0.123568	0.131937	-0.123059	0.133548
FLAD1_7874_RI	SUPT5H	0.189969	0.0198897	0.161689	0.0480716
FLAD1_7874_RI	HNRNPM	-0.0255196	0.756572	-0.0641712	0.435295
FLAD1_7874_RI	NSRP1	0.103355	0.208168	0.158239	0.0531117
FLAD1_7874_RI	RBM10	-0.00130674	0.987338	-0.0303556	0.712311
FLAD1_7874_RI	DDX3X	0.00233079	0.977417	-0.00472852	0.954204
FLAD1_7874_RI	NUP160	0.193168	0.0178665	0.237738	0.00339567
FLAD1_7874_RI	PRPF18	0.172904	0.0343554	0.147128	0.0723895
FLAD1_7874_RI	SFPQ	0.206548	0.0112149	0.209473	0.0100921
FLAD1_7874_RI	SRRT	0.0339414	0.680093	0.00446644	0.95674
FLAD1_7874_RI	PPIL3	0.0481093	0.5588	0.0797701	0.331869
FLAD1_7874_RI	CLK3	0.00311839	0.969789	-0.0399131	0.627721
FLAD1_7874_RI	CHERP	-0.0140701	0.864311	-0.0478572	0.560864
FLAD1_7874_RI	SRPK3	-0.0134336	0.870394	-0.0705675	0.39083
FLAD1_7874_RI	MAGOHB	0.169462	0.0381603	0.159687	0.0509446
FLAD1_7874_RI	NUP155	0.256106	0.0015597	0.21806	0.00734724
FLAD1_7874_RI	GTF2F1	-0.18342	0.0246575	-0.17508	0.0321194
FLAD1_7874_RI	HSPA1B	0.189555	0.0201657	0.180492	0.0270875
FLAD1_7874_RI	SRSF3	0.227925	0.00502898	0.211546	0.00935761
FLAD1_7874_RI	ZNF207	0.203163	0.01265	0.210114	0.00985985
FLAD1_7874_RI	PCF11	0.113839	0.165415	0.115002	0.161109
FLAD1_7874_RI	DDX17	0.253847	0.00172163	0.22049	0.00670208
FLAD1_7874_RI	SUGP1	-0.0476986	0.562165	-0.0564185	0.492872
FLAD1_7874_RI	PPM1G	0.252584	0.00181861	0.274931	0.000661908
FLAD1_7874_RI	EEF1A1	-0.00695149	0.932717	0.0233588	0.776617
FLAD1_7874_RI	PDCD7	0.110196	0.179458	0.140333	0.0867438
FLAD1_7874_RI	DHX40	0.143965	0.0788116	0.17513	0.0320695
FLAD1_7874_RI	METTL14	-0.0089107	0.913819	0.0605364	0.461798
FLAD1_7874_RI	DDX20	0.0783082	0.340835	0.106571	0.194286
FLAD1_7874_RI	CELF3	0.0897168	0.274915	0.0736434	0.370458
FLAD1_7874_RI	KHSRP	0.157289	0.0545742	0.149842	0.0672244
FLAD1_7874_RI	RANBP2	0.147935	0.0708208	0.190781	0.0193587
FLAD1_7874_RI	SRSF4	0.0420236	0.60963	0.0916941	0.264432
FLAD1_7874_RI	RBMXL2	-0.0461399	0.575025	-0.0642918	0.434431
FLAD1_7874_RI	INTS1	-0.228459	0.00492476	-0.274337	0.00068069
FLAD1_7874_RI	CCDC130	-0.0104681	0.898831	-0.054538	0.507422
FLAD1_7874_RI	CLK2	0.181025	0.0266302	0.201504	0.0134103
FLAD1_7874_RI	CHTOP	0.154926	0.0583555	0.175038	0.0321607
FLAD1_7874_RI	SRSF5	-0.0728982	0.375333	-0.0948643	0.2482
FLAD1_7874_RI	INTS5	-0.175512	0.0316904	-0.208533	0.0104417
FLAD1_7874_RI	PRPF3	0.213933	0.00857055	0.228054	0.0050036
FLAD1_7874_RI	METTL3	-0.0259054	0.753009	-0.0780474	0.342451
FLAD1_7874_RI	RNF20	0.0521362	0.526326	0.0645866	0.432322
FLAD1_7874_RI	RAVER2	0.226048	0.00541175	0.163147	0.0460639
FLAD1_7874_RI	FAM58A	-0.161467	0.0483837	-0.141077	0.0850699
FLAD1_7874_RI	ELAVL3	0.128525	0.117012	-0.00665399	0.93559
FLAD1_7874_RI	PPIL4	0.100112	0.222872	0.18846	0.020911
FLAD1_7874_RI	AAAS	-0.196133	0.0161526	-0.227574	0.0050987
FLAD1_7874_RI	HNRNPAB	0.0460878	0.575456	0.0266817	0.745857
FLAD1_7874_RI	SNW1	-0.0952283	0.246382	-0.108958	0.184427
FLAD1_7874_RI	BAG2	0.147036	0.0725713	0.16656	0.0416382
FLAD1_7874_RI	XAB2	-0.136071	0.0968506	-0.150465	0.0660805
FLAD1_7874_RI	U2AF1L4	-0.00785465	0.924	-0.0351309	0.669527
FLAD1_7874_RI	PRPF6	-0.141737	0.0836041	-0.156558	0.0557203
FLAD1_7874_RI	SEC31B	-0.071979	0.381399	-0.103236	0.208696
FLAD1_7874_RI	RNPS1	0.0200455	0.807636	0.0207931	0.800609
FLAD1_7874_RI	CELF4	0.354785	8.4e-06	0.162119	0.0474711
FLAD1_7874_RI	THOC3	-0.0211016	0.797714	-0.0392828	0.633168
FLAD1_7874_RI	ZC3H13	0.141225	0.0847381	0.123483	0.132203
FLAD1_7874_RI	CPSF3	0.172141	0.0351696	0.183728	0.0244125
FLAD1_7874_RI	RBMX2	0.0411187	0.617359	0.0592825	0.471144
FLAD1_7874_RI	WTAP	0.000693371	0.993281	0.00606744	0.941257
FLAD1_7874_RI	SNRNP48	0.3378	2.36e-05	0.356944	7.34e-06
FLAD1_7874_RI	GEMIN2	0.022035	0.788971	0.0267824	0.744931
FLAD1_7874_RI	DHX57	0.179213	0.0282109	0.231224	0.0044147
FLAD1_7874_RI	POLR2G	-0.15896	0.0520238	-0.19838	0.0149512
FLAD1_7874_RI	ZNF131	0.361529	5.48e-06	0.338838	2.22e-05
FLAD1_7874_RI	NONO	0.139353	0.0889892	0.126587	0.122682
FLAD1_7874_RI	RBM7	-0.000714705	0.993074	0.0141751	0.863308
FLAD1_7874_RI	SAP30BP	0.108479	0.186376	0.103811	0.206158
FLAD1_7874_RI	NUP214	-0.00563764	0.945412	-0.0128688	0.875798
FLAD1_7874_RI	ELAVL4	0.0206198	0.802236	-0.0166189	0.840033
FLAD1_7874_RI	RBM5	0.00221701	0.978519	-0.0219555	0.789714
FLAD1_7874_RI	NUP43	0.0697887	0.396094	0.137899	0.0924084
FLAD1_7874_RI	PAPOLA	0.0743631	0.365787	0.0821405	0.317656
FLAD1_7874_RI	NXF2	0.0228996	0.780896	-0.0196208	0.811635
FLAD1_7874_RI	NCBP1	0.13166	0.108271	0.158028	0.053434
FLAD1_7874_RI	KHDRBS1	0.147409	0.0718406	0.183341	0.0247205
FLAD1_7874_RI	CPSF1	0.100327	0.221875	0.0425057	0.605529
FLAD1_7874_RI	YBX1	-0.019802	0.809928	0.0181038	0.825958
FLAD1_7874_RI	BCAS1	-0.181004	0.0266484	-0.246093	0.00240037
FLAD1_7874_RI	POM121C	0.0503974	0.54023	0.0513571	0.532534
FLAD1_7874_RI	NOVA1	-0.131186	0.10956	-0.181546	0.0261897
FLAD1_7874_RI	THRAP3	0.132379	0.106342	0.0488228	0.552976
FLAD1_7874_RI	RBFOX2	0.258295	0.00141623	0.209262	0.0101696
FLAD1_7874_RI	SRSF10	0.247133	0.00229704	0.271868	0.000764163
FLAD1_7874_RI	SNRNP25	-0.0756485	0.357536	-0.0612964	0.456184
FLAD1_7874_RI	TRA2B	0.123982	0.130636	0.156516	0.0557879
FLAD1_7874_RI	BUD13	0.14671	0.073213	0.125118	0.127118
FLAD1_7874_RI	TRIM24	0.170592	0.036873	0.152327	0.0627598
FLAD1_7874_RI	DAZAP1	0.0170818	0.83564	0.0308123	0.708178
FLAD1_7874_RI	HNRNPR	0.107231	0.191524	0.0959198	0.242952
FLAD1_7874_RI	SF3B1	0.088339	0.282384	0.164641	0.0440801
FLAD1_7874_RI	SSB	0.10607	0.196404	0.137679	0.0929338
FLAD1_7874_RI	TRA2A	0.0866074	0.291962	0.0970969	0.237191
FLAD1_7874_RI	CLP1	-0.039675	0.629775	0.0161852	0.844154
FLAD1_7874_RI	DDX41	-0.218648	0.00718625	-0.258346	0.00141304
FLAD1_7874_RI	SNRNP40	-0.0818764	0.31922	-0.091599	0.26493
FLAD1_7874_RI	PRPF8	0.04034	0.624043	0.0108638	0.895028
FLAD1_7874_RI	SFSWAP	0.122181	0.136363	0.113038	0.168432
FLAD1_7874_RI	PTBP1	0.00497449	0.951825	-0.030189	0.713821
FLAD1_7874_RI	ESRP2	0.175263	0.0319369	0.158152	0.0532435
FLAD1_7874_RI	SPEN	0.141375	0.0844061	0.150736	0.0655882
FLAD1_7874_RI	AQR	-0.0997636	0.224495	-0.0742971	0.366214
FLAD1_7874_RI	SRSF9	-0.0838925	0.307408	-0.114483	0.163021
FLAD1_7874_RI	C17orf85	0.11447	0.163067	0.119473	0.145333
FLAD1_7874_RI	RNF40	-0.00637368	0.938298	-0.0530742	0.518901
FLAD1_7874_RI	HNRNPD	0.325115	4.92e-05	0.291491	0.000295658
FLAD1_7874_RI	SRSF7	0.131925	0.107556	0.180968	0.0266789
FLAD1_7874_RI	PPP1R8	0.0100077	0.903259	0.0482927	0.5573
FLAD1_7874_RI	SYNCRIP	0.273778	0.00069881	0.303679	0.000158226
FLAD1_7874_RI	NUP88	0.0641706	0.435299	0.0969747	0.237785
FLAD1_7874_RI	PRPF40B	0.0247942	0.763283	0.00887177	0.914194
FLAD1_7874_RI	NUDT21	0.229223	0.00477874	0.21976	0.00689022
FLAD1_7874_RI	SNRNP70	-0.0132576	0.872077	-0.0492376	0.549604
FLAD1_7874_RI	DHX36	0.203055	0.0126985	0.210508	0.00971915
FLAD1_7874_RI	RBM14	0.0386261	0.638863	0.000551152	0.994659
FLAD1_7874_RI	ZRSR2	-0.114675	0.162312	-0.120977	0.140297
FLAD1_7874_RI	PRMT5	0.0146426	0.858846	-0.0579773	0.48098
FLAD1_7874_RI	NUMA1	0.000766264	0.992575	-0.0216461	0.79261
FLAD1_7874_RI	UPF3B	0.0702349	0.393073	0.0900707	0.273018
FLAD1_7874_RI	NUP107	0.187761	0.0213994	0.203601	0.0124556
FLAD1_7874_RI	ZMAT2	-0.0907143	0.269592	-0.0949225	0.247909
FLAD1_7874_RI	EIF2S2	-0.021034	0.798347	-0.0458629	0.577323
FLAD1_7874_RI	MFSD11	0.0711967	0.386609	0.0697782	0.396165
FLAD1_7874_RI	PTBP3	0.041236	0.616354	0.0628989	0.444472
FLAD1_7874_RI	RBM8A	0.19509	0.0167387	0.196289	0.0160665
FLAD1_7874_RI	PTBP2	0.400205	3.89e-07	0.357087	7.27e-06
FLAD1_7874_RI	GTF2F2	0.11316	0.167969	0.10817	0.187638
FLAD1_7874_RI	RBM17	0.1977	0.0153065	0.192923	0.0180149
FLAD1_7874_RI	CWC22	0.136212	0.0965033	0.227049	0.00520443
FLAD1_7874_RI	SMN1	0.0982667	0.231562	0.0656365	0.424861
FLAD1_7874_RI	TFIP11	0.0378047	0.646017	-0.0462202	0.574358
FLAD1_7874_RI	EIF3A	0.0582663	0.478793	0.0653031	0.427222
FLAD1_7874_RI	NUP93	0.175967	0.0312439	0.136569	0.0956239
FLAD1_7874_RI	ZC3H11A	0.239517	0.00315697	0.261392	0.00123374
FLAD1_7874_RI	SEH1L	0.172861	0.0344005	0.199823	0.0142211
FLAD1_7874_RI	RP9	-0.0122656	0.881577	-0.00987891	0.904497
FLAD1_7874_RI	SNRPG	0.114744	0.162057	0.126708	0.122321
FLAD1_7874_RI	TAF15	0.0709941	0.387966	0.101223	0.217755
FLAD1_7874_RI	CCDC12	-0.119795	0.144243	-0.160347	0.0499824
FLAD1_7874_RI	LSM8	-0.0808595	0.325288	-0.0798392	0.33145
FLAD1_7874_RI	ELAVL2	0.189948	0.0199039	0.149722	0.0674462
FLAD1_7874_RI	PRPF39	0.182559	0.0253514	0.174984	0.0322152
FLAD1_7874_RI	NUP50	0.271055	0.000793675	0.281739	0.000478079
FLAD1_7874_RI	CD2BP2	-0.142461	0.0820225	-0.194836	0.016884
FLAD1_7874_RI	GCFC2	0.186479	0.0223203	0.236131	0.0036252
FLAD1_7874_RI	ESRP1	0.343325	1.7e-05	0.338088	2.32e-05
FLAD1_7874_RI	CTNNBL1	-0.137935	0.0923227	-0.159363	0.0514232
FLAD1_7874_RI	RBM47	-0.184627	0.0237114	-0.149923	0.0670745
FLAD1_7874_RI	DGCR14	0.0977013	0.234271	0.102355	0.212626
FLAD1_7874_RI	SNRPF	0.0576262	0.483645	0.0911999	0.267026
FLAD1_7874_RI	DDX1	0.0130816	0.873761	0.0642973	0.434391
FLAD1_7874_RI	LSM5	-0.10773	0.189451	-0.0936949	0.254105
FLAD1_7874_RI	DNAJC6	0.13104	0.109958	0.100615	0.220544
FLAD1_7874_RI	PLRG1	-0.0769251	0.349458	-0.0410311	0.618109
FLAD1_7874_RI	CPSF2	-0.0182268	0.824795	-0.00746097	0.927799
FLAD1_7874_RI	RBMXL3	0.0326349	0.691768	-0.0120689	0.883462
FLAD1_7874_RI	SYF2	-0.0843263	0.304905	-0.11301	0.168538
FLAD1_7874_RI	HNRNPU	0.206881	0.0110819	0.25132	0.00192074
FLAD1_7874_RI	RBMXL1	0.113347	0.167264	0.162098	0.0475012
FLAD1_7874_RI	ZNF830	0.175832	0.0313759	0.202337	0.0130236
FLAD1_7874_RI	HSPB1	-0.194832	0.0168863	-0.243687	0.00265566
FLAD1_7874_RI	LSM1	-0.111677	0.173647	-0.113783	0.165626
FLAD1_7874_RI	SARNP	-0.0760521	0.35497	-0.126922	0.121687
FLAD1_7874_RI	FUBP1	0.134974	0.0995974	0.0953443	0.245804
FLAD1_7874_RI	SUGP2	0.0505414	0.539071	0.0558783	0.497029
FLAD1_7874_RI	BCAS2	-0.00865825	0.916252	0.0613911	0.455487
FLAD1_7874_RI	POLR2D	0.248844	0.00213589	0.22426	0.00580013
FLAD1_7874_RI	BUD31	-0.156232	0.0562385	-0.142151	0.082698
FLAD1_7874_RI	PABPN1	0.124097	0.130275	0.122389	0.135692
FLAD1_7874_RI	PRPF40A	0.138039	0.0920729	0.180777	0.0268418
FLAD1_7874_RI	PSIP1	0.282892	0.000452086	0.28543	0.000399376
FLAD1_7874_RI	WDR83	-0.0438353	0.594286	-0.0753317	0.359559
FLAD1_7874_RI	LUC7L	0.101885	0.214746	0.0906799	0.269775
FLAD1_7874_RI	DDX18	0.160258	0.0501119	0.199851	0.0142074
FLAD1_7874_RI	SNRPC	0.116003	0.157471	0.0920239	0.26271
FLAD1_7874_RI	RBM26	0.248019	0.00221229	0.225178	0.00559781
FLAD1_7874_RI	RNF34	-0.0742814	0.366316	-0.0604314	0.462577
FLAD1_7874_RI	DDX39B	0.31785	7.38e-05	0.306712	0.000134843
FLAD1_7874_RI	CDK11A	-0.0620407	0.450723	-0.0683159	0.406162
FLAD1_7874_RI	RNMT	0.152575	0.0623279	0.149202	0.0684135
FLAD1_7874_RI	NRIP2	-0.0243107	0.767768	-0.0947649	0.248698
FLAD1_7874_RI	RAE1	0.104292	0.204052	0.0735995	0.370745
FLAD1_7874_RI	HTATSF1	0.164004	0.0449179	0.133616	0.103083
FLAD1_7874_RI	TXNL4A	0.0606184	0.46119	0.0258538	0.753486
FLAD1_7874_RI	DDX19A	0.0545416	0.507394	0.0552159	0.502151
FLAD1_7874_RI	HSPA8	-0.0758246	0.356415	-0.172818	0.0344465
FLAD1_7874_RI	FAM50B	0.0145359	0.859864	0.0621254	0.450104
FLAD1_7874_RI	AGGF1	-0.029582	0.719331	-0.0117628	0.886398
FLAD1_7874_RI	HNRNPA1	0.171094	0.036314	0.166614	0.0415704
FLAD1_7874_RI	CSTF3	0.194851	0.0168751	0.171011	0.0364059
FLAD1_7874_RI	NXF1	0.0771402	0.348108	0.0508824	0.536334
FLAD1_7874_RI	SF3A2	-0.00891782	0.913751	-0.0291548	0.723219
FLAD1_7874_RI	WBP11	0.0691949	0.400135	0.0606191	0.461185
FLAD1_7874_RI	TOP1MT	0.0254645	0.757081	-0.00697315	0.932508
FLAD1_7874_RI	TARDBP	0.186769	0.0221092	0.149699	0.0674879
FLAD1_7874_RI	DHX8	0.0963483	0.240844	0.0718292	0.382394
FLAD1_7874_RI	CELF5	-0.0387596	0.637704	-0.00502292	0.951356
FLAD1_7874_RI	GRSF1	0.106104	0.196261	0.125081	0.127233
FLAD1_7874_RI	CWC15	0.0620051	0.450983	0.0406898	0.621037
FLAD1_7874_RI	BUB3	0.0705852	0.390712	0.0522906	0.5251
FLAD1_7874_RI	SF3B3	0.184254	0.0240006	0.167767	0.0401602
FLAD1_7874_RI	UBL5	-0.0907818	0.269234	-0.0643212	0.43422
FLAD1_7874_RI	DHX16	0.103134	0.209145	0.0781927	0.34155
FLAD1_7874_RI	NKAP	-0.124956	0.127616	-0.122112	0.136585
FLAD1_7874_RI	SF3B4	0.176337	0.030885	0.196709	0.0158372
FLAD1_7874_RI	NOSIP	-0.193129	0.0178901	-0.204824	0.0119268
FLAD1_7874_RI	LUZP4	0.105665	0.198126	0.163343	0.0457996
FLAD1_7874_RI	POLR2C	0.102327	0.21275	0.0756052	0.357813
FLAD1_7874_RI	TMED10	-0.105881	0.197205	-0.115762	0.158341
FLAD1_7874_RI	NUP37	0.00417623	0.959548	0.000114553	0.99889
FLAD1_7874_RI	NUP153	0.255132	0.00162774	0.274881	0.00066346
FLAD1_7874_RI	HNRNPDL	0.166996	0.0410992	0.158671	0.0524574
FLAD1_7874_RI	NUP62	0.208132	0.0105939	0.191785	0.0187181
FLAD1_7874_RI	TOPORS	0.200557	0.0138622	0.242027	0.00284594
FLAD1_7874_RI	RBM22	-0.0338436	0.680964	-0.0576607	0.483383
FLAD1_7874_RI	PSKH1	-0.0826391	0.314717	-0.101163	0.218028
FLAD1_7874_RI	SRSF2	0.266779	0.000966689	0.265293	0.0010345
FLAD1_7874_RI	LSM6	-0.0166942	0.839318	0.0248727	0.762556
FLAD1_7874_RI	ELAVL1	0.125603	0.12564	0.123461	0.132273
FLAD1_7874_RI	U2AF1	0.105023	0.200883	0.0435576	0.596627
FLAD1_7874_RI	CELF6	-0.00632918	0.938728	0.0325193	0.692805
FLAD1_7874_RI	SNURF	-0.129712	0.113639	-0.049171	0.550145
THG1L_74393_AA	CWC27	-0.0419928	0.609892	0.0690021	0.401452
THG1L_74393_AA	RBM15B	0.0580619	0.480339	0.0938163	0.253488
THG1L_74393_AA	PCBP3	-0.0214236	0.794695	-0.0242927	0.767934
THG1L_74393_AA	DHX15	-0.0205112	0.803257	0.0466332	0.57094
THG1L_74393_AA	DDX21	-0.0666542	0.417701	-0.0646839	0.431628
THG1L_74393_AA	THOC1	0.118435	0.148887	0.180402	0.0271646
THG1L_74393_AA	POLR2I	0.0432372	0.599332	-0.00311675	0.969805
THG1L_74393_AA	SNRNP35	0.072328	0.379089	0.0496016	0.546654
THG1L_74393_AA	INTS4	-0.0371371	0.651856	-0.00458114	0.95563
THG1L_74393_AA	C9orf78	0.000602204	0.994165	0.0364306	0.658058
THG1L_74393_AA	ZC3H18	-0.0394407	0.631801	-0.0150353	0.855101
THG1L_74393_AA	HSPA1L	-0.0573491	0.485754	-0.0415166	0.613954
THG1L_74393_AA	PCBP1	0.0591593	0.472067	0.0303085	0.712738
THG1L_74393_AA	PRPF19	0.0040812	0.960468	0.0356026	0.665356
THG1L_74393_AA	RBM4	-0.0660792	0.421738	-0.0796664	0.332501
THG1L_74393_AA	ZC3H4	-0.0917273	0.264258	-0.0990595	0.2278
THG1L_74393_AA	SLBP	0.0692897	0.399488	0.071545	0.384284
THG1L_74393_AA	WDR77	0.0131777	0.872841	-0.0179282	0.82762
THG1L_74393_AA	ZCCHC8	0.0142878	0.862231	0.0195612	0.812197
THG1L_74393_AA	SRRM2	-0.195812	0.0163309	-0.107529	0.190283
THG1L_74393_AA	ILF3	-0.0122599	0.881631	0.0387405	0.637869
[truncated: 1,461 more rows]
